# Supplementary material for: LIN9, a Subunit of the DREAM Complex, Regulates Mitotic Gene Expression and Proliferation of Embryonic Stem Cells
Source: PLoS One. 2013 May 7;8(5):e62882. doi: 10.1371/journal.pone.0062882 (PMC3647048; doi:10.1371/journal.pone.0062882)
Supplement: Table S3 — GO term analysis of genes upregulated after depletion of LIN9. (XLSX) [file pone.0062882.s004.xlsx]

## Sheet: GU upregulate
Supplementary Table 3. GO analysis (upregulated genes)
GO term analysis was performed to identify biological processes enriched among genes upregulated after depletion of LIN9
Analysis with the DAVID programs
Category	Term	Count	%	PValue	Genes	List Total	Pop Hits	Pop Total	Fold Enrichment	Bonferroni	Benjamini	FDR
GOTERM_BP_FAT	GO:0060541~respiratory system development	10	3.64964	5.544e-05	NM_010258, NM_009371, NM_010137, NM_008687, NM_175606, NM_010612, NM_053080, NM_011058, NM_008002, NM_011536	189	124	13588	5.79792	0.0734503	0.0734503	0.0911151
GOTERM_BP_FAT	GO:0030324~lung development	9	3.28467	0.000151606	NM_010258, NM_009371, NM_010137, NM_008687, NM_175606, NM_010612, NM_011058, NM_008002, NM_011536	189	111	13588	5.82926	0.188301	0.0990567	0.248978
GOTERM_BP_FAT	GO:0030323~respiratory tube development	9	3.28467	0.000171634	NM_010258, NM_009371, NM_010137, NM_008687, NM_175606, NM_010612, NM_011058, NM_008002, NM_011536	189	113	13588	5.72609	0.210369	0.0757103	0.281826
GOTERM_BP_FAT	GO:0001525~angiogenesis	9	3.28467	0.000519932	NM_019676, NM_009371, NM_194054, NM_010415, NM_009506, NM_010137, NM_010612, NM_001033141, NM_011536	189	133	13588	4.86502	0.511107	0.163813	0.851445
GOTERM_BP_FAT	GO:0048639~positive regulation of developmental growth	4	1.45985	0.000673056	NM_008744, NM_009371, NM_001038609, NM_175606	189	13	13588	22.1213	0.604038	0.169134	1.1009
GOTERM_BP_FAT	GO:0048638~regulation of developmental growth	5	1.82482	0.00164047	NM_008744, NM_009371, NM_194054, NM_001038609, NM_175606	189	37	13588	9.71543	0.89556	0.313757	2.66335
GOTERM_BP_FAT	GO:0048514~blood vessel morphogenesis	10	3.64964	0.00174945	NM_019676, NM_009371, NM_194054, NM_010415, NM_009506, NM_010137, NM_010612, NM_008002, NM_001033141, NM_011536	189	198	13588	3.63102	0.910127	0.291208	2.83791
GOTERM_BP_FAT	GO:0006928~cell motion	14	5.10949	0.00180067	NM_010415, NM_178804, NM_010612, NM_010280, NM_008815, NM_172434, NM_008744, NM_023047, NM_028958, NM_144532, NM_176930, NM_008002, NM_010014, NM_001077403	189	367	13588	2.74256	0.916253	0.266549	2.91984
GOTERM_BP_FAT	GO:0035295~tube development	11	4.0146	0.00376382	NM_010258, NM_009371, NM_010137, NM_008687, NM_175606, NM_010612, NM_011058, NM_010512, NM_008002, NM_011536, NM_008815	189	264	13588	2.99559	0.994421	0.438157	6.01183
GOTERM_BP_FAT	GO:0048667~cell morphogenesis involved in neuron differentiation	9	3.28467	0.00386512	NM_023047, NM_008744, NM_178804, NM_144532, NM_148938, NM_176930, NM_010280, NM_011912, NM_008815	189	182	13588	3.55521	0.99515	0.413083	6.16884
GOTERM_BP_FAT	GO:0008284~positive regulation of cell proliferation	11	4.0146	0.00621106	NM_008744, NM_009371, XM_001475407, NM_031166, NM_010415, NM_009506, NM_010747, NM_009829, NM_010612, NM_010512, NM_008002	189	284	13588	2.78463	0.999811	0.541305	9.7368
GOTERM_BP_FAT	GO:0001568~blood vessel development	10	3.64964	0.00692729	NM_019676, NM_009371, NM_194054, NM_010415, NM_009506, NM_010137, NM_010612, NM_008002, NM_001033141, NM_011536	189	244	13588	2.94648	0.99993	0.549363	10.8005
GOTERM_BP_FAT	GO:0048666~neuron development	11	4.0146	0.00749364	NM_023047, NM_008744, NM_001039934, NM_178804, NM_144532, NM_148938, NM_009133, NM_176930, NM_010280, NM_011912, NM_008815	189	292	13588	2.70834	0.999968	0.548942	11.6332
GOTERM_BP_FAT	GO:0042127~regulation of cell proliferation	16	5.83942	0.00784311	NM_019676, NM_009371, NM_010591, NM_010415, XM_001475407, NM_009829, NM_010612, NM_010512, NM_008815, NM_008744, NM_009506, NM_031166, NM_010747, NM_008687, NM_008002, NM_001077189	189	538	13588	2.13812	0.99998	0.538791	12.1434
GOTERM_BP_FAT	GO:0001944~vasculature development	10	3.64964	0.00808911	NM_019676, NM_009371, NM_194054, NM_010415, NM_009506, NM_010137, NM_010612, NM_008002, NM_001033141, NM_011536	189	250	13588	2.87577	0.999986	0.525293	12.5009
GOTERM_BP_FAT	GO:0051129~negative regulation of cellular component organization	6	2.18978	0.00936926	NM_008744, NM_013675, NM_001039934, NM_194054, NM_001038609, NM_021278	189	93	13588	4.63833	0.999998	0.554944	14.3392
GOTERM_BP_FAT	GO:0000904~cell morphogenesis involved in differentiation	9	3.28467	0.00937697	NM_023047, NM_008744, NM_178804, NM_144532, NM_148938, NM_176930, NM_010280, NM_011912, NM_008815	189	212	13588	3.05211	0.999998	0.533531	14.3502
GOTERM_BP_FAT	GO:0031175~neuron projection development	9	3.28467	0.0109686	NM_023047, NM_008744, NM_001039934, NM_178804, NM_009133, NM_176930, NM_010280, NM_011912, NM_008815	189	218	13588	2.96811	1	0.569634	16.5849
GOTERM_BP_FAT	GO:0045944~positive regulation of transcription from RNA polymerase II promoter	12	4.37956	0.011169	NM_010258, NM_010591, NM_011567, NM_010137, NM_019740, NM_010791, NM_008687, NM_010512, NM_133249, NM_011749, NM_010234, NM_010894	189	358	13588	2.40986	1	0.556661	16.8624
GOTERM_BP_FAT	GO:0007411~axon guidance	6	2.18978	0.0115886	NM_023047, NM_008744, NM_178804, NM_176930, NM_010280, NM_008815	189	98	13588	4.40168	1	0.551547	17.4406
GOTERM_BP_FAT	GO:0006357~regulation of transcription from RNA polymerase II promoter	17	6.20438	0.0115991	NM_010591, NM_010791, NM_010434, NM_175606, NM_010512, NM_133249, NM_011912, NM_011749, NM_001168277, NM_010234, NM_010894, NM_010258, NM_198421, NM_010137, NM_011567, NM_019740, NM_008687	189	616	13588	1.98409	1	0.534415	17.455
GOTERM_BP_FAT	GO:0001701~in utero embryonic development	10	3.64964	0.012103	NM_024427, NM_019676, NM_010258, NM_009371, NM_020007, NM_010415, NM_001164248, NM_011567, NM_010137, NM_175606, NM_011058	189	267	13588	2.69267	1	0.533083	18.1441
GOTERM_BP_FAT	GO:0045893~positive regulation of transcription, DNA-dependent	13	4.74453	0.0130663	NM_010591, NM_010791, NM_010512, NM_133249, NM_011749, NM_010894, NM_010234, NM_026984, NM_010258, NM_010137, NM_011567, NM_008687, NM_019740	189	416	13588	2.24669	1	0.544726	19.4467
GOTERM_BP_FAT	GO:0060429~epithelium development	10	3.64964	0.0132047	NM_010258, NM_010591, NM_009506, NM_010612, NM_053080, NM_010512, NM_008002, NM_021543, NM_011536, NM_008815	189	271	13588	2.65292	1	0.533321	19.6322
GOTERM_BP_FAT	GO:0051254~positive regulation of RNA metabolic process	13	4.74453	0.0137615	NM_010591, NM_010791, NM_010512, NM_133249, NM_011749, NM_010894, NM_010234, NM_026984, NM_010258, NM_010137, NM_011567, NM_008687, NM_019740	189	419	13588	2.23061	1	0.533591	20.3746
GOTERM_BP_FAT	GO:0045941~positive regulation of transcription	14	5.10949	0.0149103	NM_010591, NM_010791, NM_010512, NM_133249, NM_008815, NM_011749, NM_010894, NM_010234, NM_026984, NM_010258, NM_010137, NM_011567, NM_019740, NM_008687	189	475	13588	2.11899	1	0.548437	21.8859
GOTERM_BP_FAT	GO:0048010~vascular endothelial growth factor receptor signaling pathway	3	1.09489	0.0155335	NM_009506, NM_010612, NM_011058	189	14	13588	15.4059	1	0.549702	22.6945
GOTERM_BP_FAT	GO:0010557~positive regulation of macromolecule biosynthetic process	15	5.47445	0.0155429	NM_010591, NM_010791, NM_010512, NM_133249, NM_008815, NM_011749, NM_010234, NM_010894, NM_026984, NM_010258, NM_022018, NM_010137, NM_011567, NM_019740, NM_008687	189	530	13588	2.03474	1	0.536903	22.7066
GOTERM_BP_FAT	GO:0048870~cell motility	10	3.64964	0.0173989	NM_172434, NM_008744, NM_028958, NM_010415, NM_144532, NM_010612, NM_010280, NM_008002, NM_010014, NM_001077403	189	284	13588	2.53149	1	0.565176	25.068
GOTERM_BP_FAT	GO:0051674~localization of cell	10	3.64964	0.0173989	NM_172434, NM_008744, NM_028958, NM_010415, NM_144532, NM_010612, NM_010280, NM_008002, NM_010014, NM_001077403	189	284	13588	2.53149	1	0.565176	25.068
GOTERM_BP_FAT	GO:0048729~tissue morphogenesis	9	3.28467	0.0177766	NM_024427, NM_009506, NM_001164248, NM_011427, NM_053080, NM_010512, NM_008002, NM_021543, NM_011536, NM_008815	189	238	13588	2.71869	1	0.56075	25.5401
GOTERM_BP_FAT	GO:0010628~positive regulation of gene expression	14	5.10949	0.018229	NM_010591, NM_010791, NM_010512, NM_133249, NM_008815, NM_011749, NM_010894, NM_010234, NM_026984, NM_010258, NM_010137, NM_011567, NM_019740, NM_008687	189	488	13588	2.06254	1	0.558067	26.102
GOTERM_BP_FAT	GO:0009309~amine biosynthetic process	5	1.82482	0.0184195	NM_022884, NM_008230, NM_148938, NM_178053, NM_145953	189	73	13588	4.92426	1	0.550413	26.3375
GOTERM_BP_FAT	GO:0030516~regulation of axon extension	3	1.09489	0.0201167	NM_008744, NM_194054, NM_001038609	189	16	13588	13.4802	1	0.571453	28.4038
GOTERM_BP_FAT	GO:0031328~positive regulation of cellular biosynthetic process	15	5.47445	0.0212789	NM_010591, NM_010791, NM_010512, NM_133249, NM_008815, NM_011749, NM_010234, NM_010894, NM_026984, NM_010258, NM_022018, NM_010137, NM_011567, NM_019740, NM_008687	189	552	13588	1.95365	1	0.581243	29.7874
GOTERM_BP_FAT	GO:0009891~positive regulation of biosynthetic process	15	5.47445	0.0227808	NM_010591, NM_010791, NM_010512, NM_133249, NM_008815, NM_011749, NM_010234, NM_010894, NM_026984, NM_010258, NM_022018, NM_010137, NM_011567, NM_019740, NM_008687	189	557	13588	1.93611	1	0.59585	31.538
GOTERM_BP_FAT	GO:0008652~cellular amino acid biosynthetic process	4	1.45985	0.0227909	NM_022884, NM_148938, NM_178053, NM_145953	189	44	13588	6.53583	1	0.585713	31.5497
GOTERM_BP_FAT	GO:0030182~neuron differentiation	12	4.37956	0.0230771	NM_023047, NM_008744, NM_001039934, NM_031166, NM_178804, NM_144532, NM_148938, NM_009133, NM_176930, NM_010280, NM_011912, NM_008815	189	399	13588	2.16223	1	0.580325	31.8785
GOTERM_BP_FAT	GO:0009101~glycoprotein biosynthetic process	6	2.18978	0.0232274	NM_139144, NM_010243, NM_009182, NM_009344, NM_010512, NM_145838	189	117	13588	3.68688	1	0.573012	32.0507
GOTERM_BP_FAT	GO:0032989~cellular component morphogenesis	11	4.0146	0.0243087	NM_001013581, NM_023047, NM_008744, NM_010861, NM_178804, NM_144532, NM_148938, NM_176930, NM_010280, NM_011912, NM_008815	189	351	13588	2.25309	1	0.580318	33.277
GOTERM_BP_FAT	GO:0045935~positive regulation of nucleobase, nucleoside, nucleotide and nucleic acid metabolic process	14	5.10949	0.0250825	NM_010591, NM_010791, NM_010512, NM_133249, NM_008815, NM_011749, NM_010894, NM_010234, NM_026984, NM_010258, NM_010137, NM_011567, NM_019740, NM_008687	189	510	13588	1.97357	1	0.582655	34.1417
GOTERM_BP_FAT	GO:0007409~axonogenesis	7	2.55474	0.025939	NM_023047, NM_008744, NM_178804, NM_176930, NM_010280, NM_011912, NM_008815	189	163	13588	3.08748	1	0.586057	35.0866
GOTERM_BP_FAT	GO:0000902~cell morphogenesis	10	3.64964	0.0277136	NM_001013581, NM_023047, NM_008744, NM_178804, NM_144532, NM_148938, NM_176930, NM_010280, NM_011912, NM_008815	189	309	13588	2.32667	1	0.601787	37.0039
GOTERM_BP_FAT	GO:0030218~erythrocyte differentiation	4	1.45985	0.0285997	NM_026984, NM_031158, NM_010747, NM_010137	189	48	13588	5.99118	1	0.604866	37.9412
GOTERM_BP_FAT	GO:0051494~negative regulation of cytoskeleton organization	4	1.45985	0.0285997	NM_013675, NM_001039934, NM_001038609, NM_021278	189	48	13588	5.99118	1	0.604866	37.9412
GOTERM_BP_FAT	GO:0010604~positive regulation of macromolecule metabolic process	16	5.83942	0.0297367	NM_010591, NM_010791, NM_010512, NM_133249, NM_011749, NM_008815, NM_010234, NM_010894, NM_026984, NM_010258, NM_022018, NM_010747, NM_010137, NM_011567, NM_019740, NM_008687	189	633	13588	1.81723	1	0.610953	39.1249
GOTERM_BP_FAT	GO:0045449~regulation of transcription	42	15.3285	0.0305947	NM_178142, NM_001081678, NM_010434, XM_001472790, NM_010512, NM_011749, NM_020558, NM_010234, NM_031166, NM_145492, NM_029444, NM_001013765, NM_013815, NM_008002, NM_011536, NM_010591, XM_001475407, NM_010441, NM_010791, NM_175606, NM_133194, NM_133249, NM_011912, NM_008815, NM_001168277, NM_010894, NM_008685, NM_026984, NM_028958, NM_010258, NM_001001176, NM_175397, NM_177747, NM_198421, NM_0115…	189	2227	13588	1.35588	1	0.613308	40.0039
GOTERM_BP_FAT	GO:0007566~embryo implantation	3	1.09489	0.0307239	NM_009371, NM_011567, NM_001013765	189	20	13588	10.7841	1	0.606809	40.1353
GOTERM_BP_FAT	GO:0051173~positive regulation of nitrogen compound metabolic process	14	5.10949	0.0311526	NM_010591, NM_010791, NM_010512, NM_133249, NM_008815, NM_011749, NM_010894, NM_010234, NM_026984, NM_010258, NM_010137, NM_011567, NM_019740, NM_008687	189	526	13588	1.91353	1	0.604082	40.5691
GOTERM_BP_FAT	GO:0030879~mammary gland development	5	1.82482	0.0313384	NM_008744, NM_009371, NM_010512, NM_008002, NM_008815	189	86	13588	4.17989	1	0.598579	40.7562
GOTERM_BP_FAT	GO:0008016~regulation of heart contraction	4	1.45985	0.0317707	NM_024427, NM_010415, NM_001164248, NM_010137, NM_175606	189	50	13588	5.75153	1	0.596126	41.1895
GOTERM_BP_FAT	GO:0043009~chordate embryonic development	12	4.37956	0.0324069	NM_009371, NM_019676, NM_010415, NM_020007, NM_010791, NM_175606, NM_024427, NM_010258, NM_001164248, NM_010137, NM_011567, NM_011058, NM_021543	189	421	13588	2.04924	1	0.596109	41.8217
GOTERM_BP_FAT	GO:0002009~morphogenesis of an epithelium	7	2.55474	0.0333745	NM_009506, NM_053080, NM_010512, NM_008002, NM_021543, NM_011536, NM_008815	189	173	13588	2.90901	1	0.599814	42.7709
GOTERM_BP_FAT	GO:0034101~erythrocyte homeostasis	4	1.45985	0.0334225	NM_026984, NM_031158, NM_010747, NM_010137	189	51	13588	5.63876	1	0.593238	42.8175
GOTERM_BP_FAT	GO:0030030~cell projection organization	10	3.64964	0.0335137	NM_023047, NM_008744, NM_001039934, NM_178804, NM_009133, NM_176930, NM_010280, NM_028235, NM_011912, NM_008815	189	319	13588	2.25374	1	0.587288	42.9062
GOTERM_BP_FAT	GO:0009792~embryonic development ending in birth or egg hatching	12	4.37956	0.0343559	NM_009371, NM_019676, NM_010415, NM_020007, NM_010791, NM_175606, NM_024427, NM_010258, NM_001164248, NM_010137, NM_011567, NM_011058, NM_021543	189	425	13588	2.02995	1	0.589686	43.7188
GOTERM_BP_FAT	GO:0045597~positive regulation of cell differentiation	7	2.55474	0.0350919	NM_008744, NM_010258, NM_009371, NM_009506, NM_001038609, NM_019740, NM_175606	189	175	13588	2.87577	1	0.590865	44.4199
GOTERM_BP_FAT	GO:0048812~neuron projection morphogenesis	7	2.55474	0.0358527	NM_023047, NM_008744, NM_178804, NM_176930, NM_010280, NM_011912, NM_008815	189	176	13588	2.85943	1	0.592263	45.1361
GOTERM_BP_FAT	GO:0048286~lung alveolus development	3	1.09489	0.036689	NM_175606, NM_010612, NM_008002	189	22	13588	9.80375	1	0.594381	45.9133
GOTERM_BP_FAT	GO:0048754~branching morphogenesis of a tube	5	1.82482	0.0400407	NM_009371, NM_010612, NM_010512, NM_008002, NM_008815	189	93	13588	3.86528	1	0.620717	48.9258
GOTERM_BP_FAT	GO:0043416~regulation of skeletal muscle regeneration	2	0.729927	0.0409385	NM_009371, NM_175606	189	3	13588	47.9295	1	0.622756	49.7055
GOTERM_BP_FAT	GO:0043415~positive regulation of skeletal muscle regeneration	2	0.729927	0.0409385	NM_009371, NM_175606	189	3	13588	47.9295	1	0.622756	49.7055
GOTERM_BP_FAT	GO:0045927~positive regulation of growth	4	1.45985	0.0423358	NM_008744, NM_009371, NM_001038609, NM_175606	189	56	13588	5.1353	1	0.629185	50.8968
GOTERM_BP_FAT	GO:0030099~myeloid cell differentiation	5	1.82482	0.0441507	NM_026984, NM_009371, NM_031158, NM_010747, NM_010137	189	96	13588	3.74449	1	0.638892	52.4046
GOTERM_BP_FAT	GO:0051493~regulation of cytoskeleton organization	5	1.82482	0.0484889	NM_013675, NM_001039934, NM_001038609, NM_009133, NM_021278	189	99	13588	3.63102	1	0.668161	55.8346
GOTERM_BP_FAT	GO:0007169~transmembrane receptor protein tyrosine kinase signaling pathway	7	2.55474	0.0506315	NM_010415, NM_009506, NM_010612, NM_011058, NM_010280, NM_010512, NM_008002	189	192	13588	2.62114	1	0.678524	57.4416
GOTERM_BP_FAT	GO:0009100~glycoprotein metabolic process	6	2.18978	0.05349	NM_139144, NM_010243, NM_009182, NM_009344, NM_010512, NM_145838	189	147	13588	2.93446	1	0.693315	59.5002
GOTERM_BP_FAT	GO:0042693~muscle cell fate commitment	2	0.729927	0.0542108	NM_010861, NM_008002	189	4	13588	35.9471	1	0.692684	60.0044
GOTERM_BP_FAT	GO:0010639~negative regulation of organelle organization	4	1.45985	0.0544373	NM_013675, NM_001039934, NM_001038609, NM_021278	189	62	13588	4.63833	1	0.688699	60.1616
GOTERM_BP_FAT	GO:0032101~regulation of response to external stimulus	5	1.82482	0.0546268	NM_009371, NM_175606, NM_008002, NM_011851, NM_001077189	189	103	13588	3.49001	1	0.684531	60.2926
GOTERM_BP_FAT	GO:0051960~regulation of nervous system development	6	2.18978	0.0547675	NM_008744, NM_031166, NM_194054, NM_009506, NM_001038609, NM_010512	189	148	13588	2.91463	1	0.680098	60.3897
GOTERM_BP_FAT	GO:0006796~phosphate metabolic process	19	6.93431	0.054799	NM_009371, NM_001039934, NM_001113353, NM_144551, NM_010434, NM_026910, NM_010612, NM_177167, NM_011204, NM_012040, NM_181409, NM_010747, NM_008855, NM_009068, NM_011058, NM_011361, NM_011211, NM_144549, NM_007908, NM_011523	189	866	13588	1.57735	1	0.674986	60.4114
GOTERM_BP_FAT	GO:0006793~phosphorus metabolic process	19	6.93431	0.054799	NM_009371, NM_001039934, NM_001113353, NM_144551, NM_010434, NM_026910, NM_010612, NM_177167, NM_011204, NM_012040, NM_181409, NM_010747, NM_008855, NM_009068, NM_011058, NM_011361, NM_011211, NM_144549, NM_007908, NM_011523	189	866	13588	1.57735	1	0.674986	60.4114
GOTERM_BP_FAT	GO:0006915~apoptosis	12	4.37956	0.0585685	NM_008744, NM_001025600, NM_010258, XM_001475407, NM_021389, NM_175397, NM_009068, NM_010434, NM_009344, NM_011361, NM_026931, NM_020558	189	465	13588	1.85533	1	0.694676	62.9288
GOTERM_BP_FAT	GO:0044271~nitrogen compound biosynthetic process	9	3.28467	0.0589644	NM_013675, NM_009721, NM_022884, NM_031158, NM_008230, NM_148938, NM_178053, NM_145953, NM_011851	189	302	13588	2.14254	1	0.692052	63.1843
GOTERM_BP_FAT	GO:0048858~cell projection morphogenesis	7	2.55474	0.0618935	NM_023047, NM_008744, NM_178804, NM_176930, NM_010280, NM_011912, NM_008815	189	202	13588	2.49138	1	0.705077	65.0238
GOTERM_BP_FAT	GO:0012501~programmed cell death	12	4.37956	0.0645031	NM_008744, NM_001025600, NM_010258, XM_001475407, NM_021389, NM_175397, NM_009068, NM_010434, NM_009344, NM_011361, NM_026931, NM_020558	189	473	13588	1.82395	1	0.715444	66.5897
GOTERM_BP_FAT	GO:0040012~regulation of locomotion	5	1.82482	0.0663301	NM_008744, NM_194054, NM_010415, NM_008002, NM_021278	189	110	13588	3.26792	1	0.720902	67.6465
GOTERM_BP_FAT	GO:0048875~chemical homeostasis within a tissue	2	0.729927	0.0673003	NM_010137, NM_010612	189	5	13588	28.7577	1	0.721476	68.1949
GOTERM_BP_FAT	GO:0043129~surfactant homeostasis	2	0.729927	0.0673003	NM_010137, NM_010612	189	5	13588	28.7577	1	0.721476	68.1949
GOTERM_BP_FAT	GO:0048878~chemical homeostasis	10	3.64964	0.0673542	NM_008855, NM_010137, NM_019740, NM_010612, NM_009601, NM_011361, NM_010512, NM_177243, NM_010894, NM_023043	189	365	13588	1.9697	1	0.717047	68.225
GOTERM_BP_FAT	GO:0006350~transcription	33	12.0438	0.0676357	NM_178142, NM_001081678, NM_010434, NM_011749, NM_020558, NM_145492, NM_001013765, NM_013815, NM_011536, NM_010591, NM_010441, XM_001475407, NM_175606, NM_133249, NM_011912, NM_001168277, NM_008815, NM_010894, NM_008685, NM_026984, NM_001001176, NM_010258, NM_028958, NM_175397, NM_198421, NM_011567, NM_010137, NM_008687, NM_011112, NM_016767, NM_027435, NM_029002, NM_001033281	189	1772	13588	1.33889	1	0.713917	68.3824
GOTERM_BP_FAT	GO:0032990~cell part morphogenesis	7	2.55474	0.0743944	NM_023047, NM_008744, NM_178804, NM_176930, NM_010280, NM_011912, NM_008815	189	212	13588	2.37386	1	0.744306	71.947
GOTERM_BP_FAT	GO:0060443~mammary gland morphogenesis	3	1.09489	0.0760314	NM_009371, NM_008002, NM_008815	189	33	13588	6.53583	1	0.747753	72.7518
GOTERM_BP_FAT	GO:0051094~positive regulation of developmental process	7	2.55474	0.0769798	NM_008744, NM_010258, NM_009371, NM_009506, NM_001038609, NM_019740, NM_175606	189	214	13588	2.35168	1	0.747865	73.208
GOTERM_BP_FAT	GO:0042692~muscle cell differentiation	5	1.82482	0.0792303	NM_010861, NM_010258, NM_020007, NM_008002, NM_152915	189	117	13588	3.0724	1	0.753958	74.2621
GOTERM_BP_FAT	GO:0002274~myeloid leukocyte activation	3	1.09489	0.0841777	NM_026984, NM_009371, NM_001077189	189	35	13588	6.16236	1	0.771349	76.4439
GOTERM_BP_FAT	GO:0043242~negative regulation of protein complex disassembly	3	1.09489	0.0841777	NM_013675, NM_001039934, NM_001038609	189	35	13588	6.16236	1	0.771349	76.4439
GOTERM_BP_FAT	GO:0048469~cell maturation	4	1.45985	0.0855614	NM_010137, NM_019740, NM_176930, NM_010612	189	75	13588	3.83436	1	0.773009	77.0223
GOTERM_BP_FAT	GO:0051252~regulation of RNA metabolic process	28	10.219	0.0857488	NM_010434, XM_001472790, NM_010512, NM_011749, NM_010234, NM_001013765, NM_011536, NM_010591, NM_020007, NM_010441, XM_001475407, NM_010791, NM_175606, NM_133249, NM_011912, NM_001168277, NM_008815, NM_010894, NM_026984, NM_008685, NM_010258, NM_198421, NM_010137, NM_011567, NM_019740, NM_008687, NM_016767, NM_029002	189	1488	13588	1.35285	1	0.769741	77.0996
GOTERM_BP_FAT	GO:0007167~enzyme linked receptor protein signaling pathway	8	2.91971	0.0863472	NM_009371, NM_010415, NM_009506, NM_010612, NM_011058, NM_010280, NM_010512, NM_008002	189	273	13588	2.10679	1	0.768198	77.3448
GOTERM_BP_FAT	GO:0031016~pancreas development	3	1.09489	0.0925751	NM_010512, NM_008002, NM_010894	189	37	13588	5.82926	1	0.788665	79.7546
GOTERM_BP_FAT	GO:0045773~positive regulation of axon extension	2	0.729927	0.0929413	NM_008744, NM_001038609	189	7	13588	20.5412	1	0.786225	79.8885
GOTERM_BP_FAT	GO:0010605~negative regulation of macromolecule metabolic process	12	4.37956	0.0930558	NM_008619, NM_153402, NM_010591, XM_001475407, NM_022018, NM_023270, NM_010434, NM_175606, NM_011912, NM_020558, NM_001168277, NM_001033281	189	506	13588	1.705	1	0.782873	79.9302
GOTERM_BP_FAT	GO:0016331~morphogenesis of embryonic epithelium	4	1.45985	0.0936193	NM_009506, NM_053080, NM_008002, NM_021543	189	78	13588	3.68688	1	0.781227	80.1343
GOTERM_BP_FAT	GO:0008219~cell death	12	4.37956	0.0940247	NM_008744, NM_001025600, NM_010258, XM_001475407, NM_021389, NM_175397, NM_009068, NM_010434, NM_009344, NM_011361, NM_026931, NM_020558	189	507	13588	1.70164	1	0.779018	80.2798
GOTERM_BP_FAT	GO:0001763~morphogenesis of a branching structure	5	1.82482	0.0953818	NM_009371, NM_010612, NM_010512, NM_008002, NM_008815	189	125	13588	2.87577	1	0.780357	80.76
GOTERM_BP_FAT	GO:0050768~negative regulation of neurogenesis	3	1.09489	0.0968618	NM_008744, NM_031166, NM_194054	189	38	13588	5.67586	1	0.78211	81.271
GOTERM_BP_FAT	GO:0006836~neurotransmitter transport	4	1.45985	0.0991589	NM_133987, NM_010492, NM_178703, NM_007756	189	80	13588	3.59471	1	0.786701	82.0391
GOTERM_BP_FAT	GO:0014706~striated muscle tissue development	5	1.82482	0.0996453	NM_024427, NM_010861, NM_010258, NM_020007, NM_001164248, NM_152915	189	127	13588	2.83048	1	0.784874	82.1979
