# Supplementary material for: LIN9, a Subunit of the DREAM Complex, Regulates Mitotic Gene Expression and Proliferation of Embryonic Stem Cells
Source: PLoS One. 2013 May 7;8(5):e62882. doi: 10.1371/journal.pone.0062882 (PMC3647048; doi:10.1371/journal.pone.0062882)
Supplement: Table S4 — Genes bound by LIN9 based on CHIP-on-chip analysis. (XLSX) [file pone.0062882.s005.xlsx]

## Sheet: score<1, fdr<0.1
Supplementary Table 4. ChIP-on-chip peaks
Shown are promoters with a FDR < 0.1 and a peak score > 1
CHROMOSOME	PEAK_START	PEAK_END	PEAK_SCORE	PEAK_FDR	FEATURE_STRAND	transcript_id	gene _name
chr2	172061207	172061656	3.43	0	+	NM_024199	Cstf1
chr2	172061207	172061656	3.43	0	+	BC003440	Cstf1
chr2	172061207	172061656	3.43	0	-	BC005425	Aurka
chr2	172061207	172061656	3.43	0	-	BC014711	Aurka
chr2	172061207	172061656	3.43	0	-	NM_011497	Aurka
chr14	66668014	66668372	3.34	0	-	AK031083	Cdca2
chr14	66668014	66668372	3.34	0	+	BC049978	Kctd9
chr14	66668014	66668372	3.34	0	+	NM_134073	Kctd9
chr14	66668014	66668372	3.34	0	+	BC011302	Kctd9
chr11	40576491	40576940	3.18	0	+	NM_026023	Nudcd2
chr11	40576491	40576940	3.18	0	+	BC005646	Nudcd2
chr11	40576491	40576940	3.18	0	-	NM_013552	Hmmr
chr11	40576491	40576940	3.18	0	-	BC021427	Hmmr
chr17	95054302	95054856	3.16	0	-	AK080683	Mettl4
chr17	95054302	95054856	3.16	0	-	NM_176917	Mettl4
chr15	89184038	89184487	3.04	0	-	BC079532	AI451006
chr15	89184038	89184487	3.04	0	-	NM_178919	AI451006
chr15	89184038	89184487	3.04	0	+	AK165250	D15Ertd785e
chr15	89184038	89184487	3.04	0	+	BC003900	D15Ertd785e
chr15	89184038	89184487	3.04	0	+	NM_025795	D15Ertd785e
chr7	5986728	5986977	3.01	0	+	BC062116	Zfp28
chr7	5986728	5986977	3.01	0	+	NM_175247	Zfp28
chr7	5986728	5986977	3.01	0	+	NM_001025163	Zfp78
chr2	113648954	113649203	2.93	0	-	BC050875	Arhgap11a
chr2	113648954	113649203	2.93	0	-	NM_181416	Arhgap11a
chr18	34749595	34750044	2.83	0	-	AK014475	Brd8
chr18	34749595	34750044	2.83	0	+	BC060608	Kif20a
chr18	34749595	34750044	2.83	0	+	NM_009004	Kif20a
chr18	34749595	34750044	2.83	0	-	AK161689	Brd8
chr18	34749595	34750044	2.83	0	-	BC025644	Brd8
chr18	34749595	34750044	2.83	0	-	NM_030147	Brd8
chr19	9966814	9967369	2.75	0	-	BC052414	Incenp
chr19	9966814	9967369	2.75	0	-	NM_016692	Incenp
chr5	78287846	78288095	2.74	0	-	NM_183284	Spink2
chr5	78287846	78288095	2.74	0	-	BC087876	Spink2
chr2	102702904	102703253	2.68	0	-	BC051388	Cd44
chr2	102702904	102703253	2.68	0	-	NM_001039150	Cd44
chr2	102702904	102703253	2.68	0	-	NM_009851	Cd44
chr2	102702904	102703253	2.68	0	-	NM_001039151	Cd44
chr5	136220051	136220400	2.64	0	-	NM_018871	Ywhag
chr7	79532808	79533257	2.61	0	+	AK054492	5730590G19Rik
chr7	79532808	79533257	2.61	0	+	NM_029835	5730590G19Rik
chr7	79532808	79533257	2.61	0	+	AK137597	5730590G19Rik
chr17	71431214	71431563	2.55	0	-	NM_023294	Kntc2
chr17	71431214	71431563	2.55	0	-	BC020131	Kntc2
chr17	71431214	71431563	2.55	0	+	AK016064	Spdya
chr5	34485781	34486130	2.54	0	-	AK049414	BC023882
chr5	34485781	34486130	2.54	0	-	BC023882	BC023882
chr5	34485781	34486130	2.54	0	-	BC025497	BC023882
chr5	34485781	34486130	2.54	0	-	BC027393	BC023882
chr5	34485781	34486130	2.54	0	-	NM_146159	BC023882
chr5	34485781	34486130	2.54	0	-	NM_181857	Poln
chr5	34485781	34486130	2.54	0	-	AK133063	Poln
chr6	120322579	120323033	2.53	0	-	AK010251	Ccdc77
chr6	120322579	120323033	2.53	0	-	BC018387	Ccdc77
chr6	120322579	120323033	2.53	0	-	NM_026028	Ccdc77
chr6	125156518	125157167	2.53	0	+	BC094621	Mrpl51
chr6	125156518	125157167	2.53	0	+	BC100602	Mrpl51
chr6	125156518	125157167	2.53	0	+	BC021535	Mrpl51
chr6	125156518	125157167	2.53	0	+	NM_025595	Mrpl51
chr6	125156518	125157167	2.53	0	-	BC025460	2810406C15Rik
chr6	125156518	125157167	2.53	0	-	BC026982	2810406C15Rik
chr6	125156518	125157167	2.53	0	-	NM_146171	2810406C15Rik
chr6	125156518	125157167	2.53	0	-	BC029133	2810406C15Rik
chr11	86924155	86924804	2.53	0	+	NM_025377	1110001A07Rik
chr11	86924155	86924804	2.53	0	-	BC023918	Prr11
chr11	86924155	86924804	2.53	0	-	NM_175563	Prr11
chr1	141270683	141271232	2.51	0	+	AY971958	Aspm
chr1	141270683	141271232	2.51	0	+	NM_009791	Aspm
chr3	96014018	96014567	2.49	0	+	AK088401	Anp32e
chr3	96014018	96014567	2.49	0	+	BC005690	Anp32e
chr3	96014018	96014567	2.49	0	+	BC080684	Anp32e
chr3	96014018	96014567	2.49	0	+	NM_023210	Anp32e
chr9	65384410	65385659	2.47	0	+	NM_172453	AI449441
chr9	65384410	65385659	2.47	0	+	BC060108	AI449441
chr9	65384410	65385659	2.47	0	+	BC046611	AI449441
chrY_random	439805	440064	1.94	0	-	BC100414	MGC107098
chrY_random	439805	440064	1.94	0	-	BC089465	MGC107098
chrY_random	439805	440064	1.94	0	-	NM_001017394	LOC435023
chrY_random	11353019	11354175	1.76	0	-	BC087891	Ssty2
chrY_random	11353019	11354175	1.76	0	-	BC100414	MGC107098
chrY_random	11353019	11354175	1.76	0	-	NM_023546	Ssty2
chrY_random	11353019	11354175	1.76	0	-	BC089465	MGC107098
chrY_random	12063394	12064951	1.64	0	+	BC100414	MGC107098
chrY_random	12063394	12064951	1.64	0	+	NM_001017393	MGC107098
chr5	140574425	140574775	2.44	0.00619195	-	BC010702	Mad1l1
chr5	140574425	140574775	2.44	0.00619195	-	AF083813	Mad1l1
chr5	140574425	140574775	2.44	0.00619195	-	NM_010752	Mad1l1
chrY_random	9096712	9097562	1.79	0.00619195	+	BC089466	LOC382133
chrY_random	9096712	9097562	1.79	0.00619195	+	BC089467	LOC382133
chrY_random	9096712	9097562	1.79	0.00619195	+	BC100413	LOC382133
chrY_random	9096712	9097562	1.79	0.00619195	+	NM_207162	LOC382133
chr7	121949740	121949989	2.4	0.0105263	+	NM_011121	Plk1
chr7	121949740	121949989	2.4	0.0105263	+	BC006880	Plk1
chrY_random	1994281	1994738	1.76	0.0166205	-	NM_001025241	LOC434960
chrY_random	11613397	11613955	1.76	0.0166205	+	BC100414	MGC107098
chrY_random	11613397	11613955	1.76	0.0166205	+	NM_001017393	MGC107098
chr1	9530055	9530404	2.31	0.0325815	+	BC003481	Rrs1
chr1	9530055	9530404	2.31	0.0325815	+	NM_021511	Rrs1
chr1	9530055	9530404	2.31	0.0325815	+	BC055925	Rrs1
chr1	9530055	9530404	2.31	0.0325815	+	BC026584	Adhfe1
chr1	9530055	9530404	2.31	0.0325815	+	NM_175236	Adhfe1
chrY_random	6222791	6223652	1.72	0.0325815	-	NM_009220	Ssty1
chrX	104151155	104151404	2.08	0.0438597	-	NM_001033252	Gm732
chr19	43741835	43742784	1.07	0.0501253	+	AK166220	Entpd7
chr19	43741835	43742784	1.07	0.0501253	+	NM_053103	Entpd7
chr5	16986995	16987844	1.07	0.0501253	+	NM_027609	Speer4f
chr5	105479835	105481384	1.07	0.0501253	-	XM_987524	LOC626578
chr5	105479835	105481384	1.07	0.0501253	-	NM_001039646	LOC626578
chr5	105479835	105481384	1.07	0.0501253	-	XM_987793	LOC626578
chr5	105479835	105481384	1.07	0.0501253	-	XM_987614	LOC626578
chr5	105479835	105481384	1.07	0.0501253	-	XM_987820	LOC626578
chr5	105479835	105481384	1.07	0.0501253	-	XM_987560	LOC626578
chr5	105479835	105481384	1.07	0.0501253	-	XM_987589	LOC626578
chr5	105479835	105481384	1.07	0.0501253	-	XM_987647	LOC626578
chr5	105479835	105481384	1.07	0.0501253	-	XM_987759	LOC626578
chr5	105479835	105481384	1.07	0.0501253	-	XM_987685	LOC626578
chr5	105479835	105481384	1.07	0.0501253	-	XM_987723	LOC626578
chr5	105479835	105481384	1.07	0.0501253	-	BC057969	Mpa2l
chr15	10121079	10122228	1.06	0.0501253	+	BC005555	Prlr
chr15	10121079	10122228	1.06	0.0501253	+	NM_011169	Prlr
chr15	10121079	10122228	1.06	0.0501253	+	BC006652	Prlr
chr15	10121079	10122228	1.06	0.0501253	+	AK050317	Prlr
chr4	124438261	124439514	2.39	0.0526316	+	NM_177573	9930104L06Rik
chr4	124438261	124439514	2.39	0.0526316	+	AK160978	9930104L06Rik
chr4	124438261	124439514	2.39	0.0526316	+	BC099946	9930104L06Rik
chr4	124438261	124439514	2.39	0.0526316	-	AK076065	Cdca8
chr4	124438261	124439514	2.39	0.0526316	-	NM_026560	Cdca8
chr4	124438261	124439514	2.39	0.0526316	-	BC068181	Cdca8
chr6	131259176	131259536	2.23	0.0526316	-	AK006303	2010012C16Rik
chr6	131259176	131259536	2.23	0.0526316	-	BC027505	2010012C16Rik
chr6	131259176	131259536	2.23	0.0526316	-	NM_025564	2010012C16Rik
chr3	108573425	108574675	1.02	0.0550239	-	NM_011319	Sars
chr3	108573425	108574675	1.02	0.0550239	-	BC008612	Sars
chr14	50937915	50939067	1.13	0.0583215	+	NM_001033805	G630016D24Rik
chr14	50937915	50939067	1.13	0.0583215	-	NM_027248	Zfp219
chr14	50937915	50939067	1.13	0.0583215	-	BC096486	Zfp219
chr14	50937915	50939067	1.13	0.0583215	-	BC052050	Zfp219
chr12	8625674	8627030	1.12	0.0583215	-	NM_177802	Slc7a15
chr5	14920995	14922347	1.12	0.0583215	-	NM_198666	MGC58177
chr11	6100565	6101524	1.11	0.0583215	-	BC024322	Nudcd3
chr11	6100565	6101524	1.11	0.0583215	-	BC037090	Nudcd3
chr11	6100565	6101524	1.11	0.0583215	-	NM_173748	Nudcd3
chr15	79231058	79231907	1.11	0.0583215	-	NM_172608	4732495E13Rik
chr15	79231058	79231907	1.11	0.0583215	-	AK048138	4732495E13Rik
chr15	79231058	79231907	1.11	0.0583215	-	BC046959	4732495E13Rik
chr9	20394028	20395177	1.11	0.0583215	+	NM_025401	Ubl5
chr9	20394028	20395177	1.11	0.0583215	+	BC028498	Ubl5
chr9	20394028	20395177	1.11	0.0583215	-	NM_001002846	Fbxl12
chr9	20394028	20395177	1.11	0.0583215	-	BC054471	Fbxl12
chr9	20394028	20395177	1.11	0.0583215	-	NM_013911	Fbxl12
chr3	53745813	53746974	1.07	0.0616175	-	AJ833643	Frem2
chr3	53745813	53746974	1.07	0.0616175	-	NM_172862	Frem2
chr3	142328936	142330189	1.07	0.0616175	-	NM_019809	Pdlim5
chr3	142328936	142330189	1.07	0.0616175	-	AK003194	Pdlim5
chr3	142328936	142330189	1.07	0.0616175	-	NM_022554	Pdlim5
chr3	142328936	142330189	1.07	0.0616175	-	NM_019808	Pdlim5
chr3	142328936	142330189	1.07	0.0616175	-	BC037476	Pdlim5
chr5	26437001	26437989	1.07	0.0616175	-	NM_207657	5031410I06Rik
chr9	75345901	75347267	1.06	0.0616175	-	NM_016963	Tmod3
chr9	75345901	75347267	1.06	0.0616175	-	BC082595	Tmod3
chr5	146024470	146026019	1.12	0.0619195	-	NM_017396	Cyp3a41
chr1	95136576	95137925	1.1	0.0619195	-	BC064709	Mterfd2
chr1	95136576	95137925	1.1	0.0619195	-	NM_178051	Mterfd2
chr7	8139697	8141346	1.1	0.0619195	-	NM_009493	V2r4
chr4	11311120	11312269	0.91	0.0639098	-	BC031468	Rbm35a
chr4	11311120	11312269	0.91	0.0639098	-	NM_194055	Rbm35a
chr4	11311120	11312269	0.91	0.0639098	-	BC059280	Rbm35a
chrY	2113568	2114525	1.34	0.0647773	+	NM_011253	Rbmy1a1
chr13	22388302	22388751	1.29	0.0647773	+	NM_134213	V1rh4
chr13	22388302	22388751	1.29	0.0647773	+	BC107236	V1rh4
chr13	113407797	113408454	1.29	0.0647773	+	AK039553	C030011J08Rik
chr13	113407797	113408454	1.29	0.0647773	+	AK081197	C030011J08Rik
chr13	113407797	113408454	1.29	0.0647773	+	NM_029898	C030011J08Rik
chr12	104806104	104806553	1.28	0.0647773	+	BC013651	Serpina3n
chr12	104806104	104806553	1.28	0.0647773	+	NM_009252	Serpina3n
chr14	17062359	17063108	1.28	0.0647773	-	BC100335	Rpl15
chr14	17062359	17063108	1.28	0.0647773	-	BC100561	Rpl15
chr14	17062359	17063108	1.28	0.0647773	-	BC081441	Rpl15
chr14	17062359	17063108	1.28	0.0647773	-	BC079842	Rpl15
chr14	17062359	17063108	1.28	0.0647773	-	BC087917	Rpl15
chr14	17062359	17063108	1.28	0.0647773	+	BC061092	Nkiras1
chr14	17062359	17063108	1.28	0.0647773	+	NM_023526	Nkiras1
chr17	34443738	34444187	1.28	0.0647773	+	BC004713	Dom3z
chr17	34443738	34444187	1.28	0.0647773	+	NM_033613	Dom3z
chr17	34443738	34444187	1.28	0.0647773	-	BC022681	Stk19
chr17	34443738	34444187	1.28	0.0647773	-	NM_019442	Stk19
chr10	23477216	23478265	1.27	0.0647773	-	NM_011295	Rps12
chr10	23477216	23478265	1.27	0.0647773	-	BC089338	Rps12
chr10	23477216	23478265	1.27	0.0647773	-	BC096653	Rps12
chr10	23477216	23478265	1.27	0.0647773	-	BC099377	Rps12
chr10	23477216	23478265	1.27	0.0647773	-	BC089339	Rps12
chr10	23477216	23478265	1.27	0.0647773	-	BC002079	Rps12
chr10	23477216	23478265	1.27	0.0647773	-	BC092044	Rps12
chr10	23477216	23478265	1.27	0.0647773	-	BC090257	Rps12
chr15	75735014	75735563	1.27	0.0647773	+	BC099838	Tigd5
chr15	75735014	75735563	1.27	0.0647773	+	NM_178646	Tigd5
chr15	75735014	75735563	1.27	0.0647773	-	AK054335	Eef1d
chr15	75735014	75735563	1.27	0.0647773	-	BC013059	Eef1d
chr15	75735014	75735563	1.27	0.0647773	-	BC079855	Eef1d
chr15	75735014	75735563	1.27	0.0647773	-	NM_029663	Eef1d
chr15	75735014	75735563	1.27	0.0647773	-	NM_023240	Eef1d
chr15	75735014	75735563	1.27	0.0647773	-	AK017616	Eef1d
chr15	81972723	81973573	1.27	0.0647773	+	BC069989	Srebf2
chr15	81972723	81973573	1.27	0.0647773	+	AK155857	Srebf2
chr15	81972723	81973573	1.27	0.0647773	+	NM_033218	Srebf2
chr19	6085296	6086149	1.27	0.0647773	+	NM_026410	Cdca5
chr19	6085296	6086149	1.27	0.0647773	+	BC052904	Cdca5
chr19	6085296	6086149	1.27	0.0647773	-	BC002119	Zfpl1
chr19	6085296	6086149	1.27	0.0647773	-	NM_024231	Zfpl1
chr19	25676433	25676882	1.27	0.0647773	+	NM_177360	Dmrt3
chr19	25676433	25676882	1.27	0.0647773	+	BC052041	Dmrt3
chr3	88448515	88449166	1.27	0.0647773	+	NM_198410	Paqr6
chr3	88448515	88449166	1.27	0.0647773	+	AK139144	Paqr6
chr3	88448515	88449166	1.27	0.0647773	+	AK129286	Smg5
chr3	88448515	88449166	1.27	0.0647773	+	XM_130930	Smg5
chr3	94046518	94047067	1.27	0.0647773	-	NM_207273	Tdpoz5
chr3	145588569	145589218	1.27	0.0647773	-	NM_010516	Cyr61
chr3	145588569	145589218	1.27	0.0647773	-	BC066019	Cyr61
chr4	94095696	94096249	1.27	0.0647773	-	NM_172695	Plaa
chr5	138266611	138267465	1.27	0.0647773	+	NM_001039889	4931427P12Rik
chr5	138266611	138267465	1.27	0.0647773	+	AJ245454	LOC545814
chr5	138266611	138267465	1.27	0.0647773	+	XM_984004	4931427P12Rik
chr9	55337343	55337992	1.26	0.0647773	+	NM_027397	Isl2
chr9	119428014	119429163	1.26	0.0647773	-	NM_021544	Scn5a
chr1	60041026	60042475	1.25	0.0647773	-	BC004748	Wdr12
chr1	60041026	60042475	1.25	0.0647773	-	BC096651	Wdr12
chr1	60041026	60042475	1.25	0.0647773	-	BC052386	Wdr12
chr1	60041026	60042475	1.25	0.0647773	-	NM_021312	Wdr12
chr1	60041026	60042475	1.25	0.0647773	+	NM_139150	Carf
chr7	6814440	6815089	1.25	0.0647773	-	BC108353	BC023179
chr7	6814440	6815089	1.25	0.0647773	-	BC023179	BC023179
chr7	6814440	6815089	1.25	0.0647773	-	NM_145577	BC023179
chr7	79263965	79264519	1.25	0.0647773	-	BC016268	Rlbp1
chr7	79263965	79264519	1.25	0.0647773	+	BC025462	BC025462
chr7	79263965	79264519	1.25	0.0647773	+	NM_145946	BC025462
chr7	102959342	102959791	1.25	0.0647773	+	NM_147054	Olfr584
chr7	130726276	130726825	1.25	0.0647773	+	NM_019564	Htra1
chr7	130726276	130726825	1.25	0.0647773	+	BC013516	Htra1
chr2	180632408	180632957	1.24	0.0647773	-	NM_011805	Dido1
chr2	180632408	180632957	1.24	0.0647773	-	NM_177852	Dido1
chr2	180632408	180632957	1.24	0.0647773	-	NM_175551	Dido1
chr8	109956173	109956722	1.24	0.0647773	-	NM_025458	Tmed6
chr8	109956173	109956722	1.24	0.0647773	-	BC086923	Tmed6
chrX	6878007	6878856	1.15	0.0647773	+	AF229635	Wdr45
chrX	6878007	6878856	1.15	0.0647773	+	NM_172372	Wdr45
chrX	8047640	8048689	1.15	0.0647773	+	NM_175327	B630019K06Rik
chrX	8047640	8048689	1.15	0.0647773	+	BC055780	B630019K06Rik
chrX	33968641	33969601	1.15	0.0647773	-	NM_001040089	LOC621852
chrX	52482657	52483706	1.15	0.0647773	+	NM_027510	3830403N18Rik
chrX	54376426	54376975	1.15	0.0647773	+	NM_009575	Zic3
chrX	54376426	54376975	1.15	0.0647773	+	AK034780	Zic3
chr13	23539375	23539875	1.44	0.0647977	+	NM_153173	Hist1h4h
chr13	23539375	23539875	1.44	0.0647977	+	BC087952	Hist1h4h
chr13	23539375	23539875	1.44	0.0647977	+	NM_175661	Hist1h2af
chr13	23539375	23539875	1.44	0.0647977	+	NM_145073	Hist1h3g
chr13	67367512	67367867	1.44	0.0647977	-	NM_025547	Mterfd1
chr13	67367512	67367867	1.44	0.0647977	-	BC025173	Mterfd1
chr13	67367512	67367867	1.44	0.0647977	-	BC085282	Mterfd1
chr13	67367512	67367867	1.44	0.0647977	+	BC003260	Ptdss1
chr13	67367512	67367867	1.44	0.0647977	+	NM_008959	Ptdss1
chr13	73794657	73795306	1.44	0.0647977	+	BC009166	Mrpl36
chr13	73794657	73795306	1.44	0.0647977	+	NM_053163	Mrpl36
chr13	73794657	73795306	1.44	0.0647977	-	BC086933	Ndufs6
chr13	73794657	73795306	1.44	0.0647977	-	NM_010888	Ndufs6
chr13	74091702	74092551	1.44	0.0647977	+	AK133783	Tert
chr13	74091702	74092551	1.44	0.0647977	+	NM_009354	Tert
chr13	105348536	105348886	1.44	0.0647977	+	NM_181061	Solt
chr13	105348536	105348886	1.44	0.0647977	+	NM_021790	Solt
chr13	105348536	105348886	1.44	0.0647977	-	NM_172807	Ppwd1
chr13	109436183	109436632	1.44	0.0647977	+	NM_178683	Depdc1b
chr13	113583988	113584437	1.44	0.0647977	+	AK170020	Il6st
chr13	113583988	113584437	1.44	0.0647977	+	NM_010560	Il6st
chr13	115510521	115510870	1.44	0.0647977	-	BC004618	Ndufs4
chr13	115510521	115510870	1.44	0.0647977	-	NM_010887	Ndufs4
chr13	115510521	115510870	1.44	0.0647977	-	AK011124	Ndufs4
chr14	39877020	39877380	1.44	0.0647977	-	BC025568	Tspan14
chr14	39877020	39877380	1.44	0.0647977	-	BC024611	Tspan14
chr14	39877020	39877380	1.44	0.0647977	-	BC026574	Tspan14
chr14	39877020	39877380	1.44	0.0647977	-	NM_145928	Tspan14
chr14	43051738	43052187	1.44	0.0647977	-	NM_029131	4930503E14Rik
chr14	49281455	49282017	1.44	0.0647977	+	BC109164	Tlr11
chr14	49281455	49282017	1.44	0.0647977	+	NM_205819	Tlr11
chr14	68540772	68541628	1.44	0.0647977	-	BC026836	Rhobtb2
chr14	68540772	68541628	1.44	0.0647977	-	BC056954	Rhobtb2
chr14	68540772	68541628	1.44	0.0647977	-	NM_153514	Rhobtb2
chr14	74844066	74844515	1.44	0.0647977	-	AK016681	1200011I18Rik
chr14	74844066	74844515	1.44	0.0647977	-	BC029731	1200011I18Rik
chr14	74844066	74844515	1.44	0.0647977	-	NM_026177	1200011I18Rik
chr14	74844066	74844515	1.44	0.0647977	+	BC056192	Nufip1
chr14	74844066	74844515	1.44	0.0647977	+	NM_013745	Nufip1
chr18	61344667	61345116	1.44	0.0647977	+	BC031925	Pde6a
chr18	61344667	61345116	1.44	0.0647977	+	BC044892	Pde6a
chr18	61344667	61345116	1.44	0.0647977	+	NM_146086	Pde6a
chr18	85068317	85068666	1.44	0.0647977	+	NM_015798	Fbxo15
chr18	85068317	85068666	1.44	0.0647977	+	AK082809	Fbxo15
chr12	74914698	74915855	1.43	0.0647977	+	AK137129	Syt16
chr12	74914698	74915855	1.43	0.0647977	+	NM_172804	Syt16
chr12	84839717	84840066	1.43	0.0647977	+	NM_023633	2410016O06Rik
chr16	4597950	4599099	1.43	0.0647977	+	BC027240	Dnaja3
chr16	4597950	4599099	1.43	0.0647977	+	NM_023646	Dnaja3
chr16	4597950	4599099	1.43	0.0647977	-	AK037894	Coro7
chr16	4597950	4599099	1.43	0.0647977	-	AK039585	Coro7
chr16	4597950	4599099	1.43	0.0647977	-	BC061006	Coro7
chr16	4597950	4599099	1.43	0.0647977	-	NM_030205	Coro7
chr16	10324852	10325201	1.43	0.0647977	+	AK020876	Nubp1
chr16	10324852	10325201	1.43	0.0647977	+	BC055436	Nubp1
chr16	10324852	10325201	1.43	0.0647977	+	NM_011955	Nubp1
chr16	35284965	35285423	1.43	0.0647977	-	NM_133704	Sec22a
chr16	87343451	87343800	1.43	0.0647977	+	BC003278	Usp16
chr16	87343451	87343800	1.43	0.0647977	+	NM_024258	Usp16
chr17	24418549	24419006	1.43	0.0647977	-	NM_011522	Syngr3
chr17	24418549	24419006	1.43	0.0647977	-	BC025022	Syngr3
chr17	32525898	32526252	1.43	0.0647977	-	BC043671	9030612M13Rik
chr17	32525898	32526252	1.43	0.0647977	-	NM_172458	9030612M13Rik
chr17	35445760	35446109	1.43	0.0647977	-	BC003825	Tubb5
chr17	35445760	35446109	1.43	0.0647977	-	NM_011655	Tubb5
chr17	44895432	44896385	1.43	0.0647977	+	NM_177065	B230354K17Rik
chr17	44895432	44896385	1.43	0.0647977	-	BC031480	Cdc5l
chr17	44895432	44896385	1.43	0.0647977	-	NM_152810	Cdc5l
chr17	45746694	45747344	1.43	0.0647977	-	BC023316	Tjap1
chr17	45746694	45747344	1.43	0.0647977	-	NM_028751	Tjap1
chr17	65977589	65977946	1.43	0.0647977	-	BC094292	Ankrd12
chr17	65977589	65977946	1.43	0.0647977	-	AK133715	Ankrd12
chr17	65977589	65977946	1.43	0.0647977	-	NM_001025572	Ankrd12
chr10	4539075	4539532	1.42	0.0647977	+	NM_025995	Fbxo5
chr10	4539075	4539532	1.42	0.0647977	+	BC053434	Fbxo5
chr10	42188743	42189398	1.42	0.0647977	+	NM_017472	Snx3
chr10	59741460	59741909	1.42	0.0647977	+	BC003967	4632428N05Rik
chr10	59741460	59741909	1.42	0.0647977	+	NM_028732	4632428N05Rik
chr10	59741460	59741909	1.42	0.0647977	+	AK131118	4632428N05Rik
chr10	59741460	59741909	1.42	0.0647977	-	AJ888000	Cdh23
chr10	59741460	59741909	1.42	0.0647977	-	AJ888001	Cdh23
chr10	59741460	59741909	1.42	0.0647977	-	NM_023370	Cdh23
chr10	115420608	115421657	1.42	0.0647977	+	NM_011217	Ptprr
chr15	63675642	63676092	1.42	0.0647977	-	BC113155	AI987692
chr15	63675642	63676092	1.42	0.0647977	-	NM_177912	AI987692
chr15	98396673	98397022	1.42	0.0647977	-	NM_009833	Ccnt1
chr15	101971795	101972244	1.42	0.0647977	+	NM_008344	Igfbp6
chr15	101971795	101972244	1.42	0.0647977	+	BC012723	Igfbp6
chr19	47783669	47784025	1.42	0.0647977	+	NM_026377	6330577E15Rik
chr19	47783669	47784025	1.42	0.0647977	+	BC024403	6330577E15Rik
chr19	47783669	47784025	1.42	0.0647977	+	AK168068	6330577E15Rik
chr19	47783669	47784025	1.42	0.0647977	+	AK078147	6330577E15Rik
chr3	95017886	95018235	1.42	0.0647977	+	NM_009150	Selenbp1
chr4	24988030	24988379	1.42	0.0647977	+	BC028764	1110007M04Rik
chr4	24988030	24988379	1.42	0.0647977	+	NM_026742	1110007M04Rik
chr4	43691462	43691918	1.42	0.0647977	-	AK038644	4930412F15Rik
chr4	43691462	43691918	1.42	0.0647977	-	NM_175517	4930412F15Rik
chr4	43691462	43691918	1.42	0.0647977	+	XM_621622	4930500O05Rik
chr4	122189812	122191168	1.42	0.0647977	+	NM_023865	9530002B09Rik
chr5	31479314	31479763	1.42	0.0647977	-	BC058976	Zfp513
chr5	31479314	31479763	1.42	0.0647977	-	NM_175311	Zfp513
chr5	31479314	31479763	1.42	0.0647977	-	AK154195	Zfp513
chr5	31479314	31479763	1.42	0.0647977	-	AK052459	Zfp513
chr5	31479314	31479763	1.42	0.0647977	-	NM_008014	Ppm1g
chr5	31479314	31479763	1.42	0.0647977	-	BC009004	Ppm1g
chr5	45779971	45780324	1.42	0.0647977	+	BC016536	Lap3
chr5	45779971	45780324	1.42	0.0647977	+	NM_024434	Lap3
chr5	77664588	77664949	1.42	0.0647977	+	BC062951	Cep135
chr5	77664588	77664949	1.42	0.0647977	+	NM_199032	Cep135
chr5	104698455	104698812	1.42	0.0647977	+	BC053058	Pkd2
chr5	104698455	104698812	1.42	0.0647977	+	NM_008861	Pkd2
chr5	116550184	116550535	1.42	0.0647977	-	BC075662	Ccdc60
chr5	116550184	116550535	1.42	0.0647977	-	NM_177759	Ccdc60
chr5	142880256	142880805	1.42	0.0647977	+	BC044894	Wipi2
chr5	142880256	142880805	1.42	0.0647977	+	NM_178398	Wipi2
chr5	144164191	144164943	1.42	0.0647977	-	NM_146165	Jtv1
chr5	144164191	144164943	1.42	0.0647977	-	BC024480	Jtv1
chr5	144164191	144164943	1.42	0.0647977	-	BC026972	Jtv1
chr5	144164191	144164943	1.42	0.0647977	-	BC024410	Jtv1
chr5	144164191	144164943	1.42	0.0647977	-	BC026958	Jtv1
chr5	144164191	144164943	1.42	0.0647977	+	NM_008886	Pms2
chr7_random	102280	102629	1.42	0.0647977	-	NM_133190	Cacng8
chr11	60992316	60992772	1.41	0.0647977	-	NM_001004143	Usp22
chr11	60992316	60992772	1.41	0.0647977	-	BC080737	Usp22
chr11	69750769	69751119	1.41	0.0647977	+	BC100454	Ybx2
chr11	69750769	69751119	1.41	0.0647977	+	NM_016875	Ybx2
chr11	69750769	69751119	1.41	0.0647977	+	AF073955	Ybx2
chr11	70169410	70169871	1.41	0.0647977	-	NM_009660	Alox15
chr11	70169410	70169871	1.41	0.0647977	-	BC081546	Alox15
chr11	70169410	70169871	1.41	0.0647977	-	BC056625	Alox15
chr11	95515833	95516182	1.41	0.0647977	-	NM_001024710	LOC544809
chr11	96643945	96644294	1.41	0.0647977	-	BC043063	Nfe2l1
chr11	96643945	96644294	1.41	0.0647977	-	NM_008686	Nfe2l1
chr11	96643945	96644294	1.41	0.0647977	-	X78709	Nfe2l1
chr11	96643945	96644294	1.41	0.0647977	-	BC047283	Nfe2l1
chr11	104365456	104365811	1.41	0.0647977	-	XM_903089	Cdc27
chr11	104365456	104365811	1.41	0.0647977	-	XM_903091	Cdc27
chr11	104365456	104365811	1.41	0.0647977	-	BC023187	Cdc27
chr11	104365456	104365811	1.41	0.0647977	+	NM_010858	Myl4
chr11	104365456	104365811	1.41	0.0647977	+	BC048485	Myl4
chr11	104365456	104365811	1.41	0.0647977	-	XM_895207	Cdc27
chr11	104365456	104365811	1.41	0.0647977	-	XM_903095	Cdc27
chr11	104365456	104365811	1.41	0.0647977	-	XM_903097	Cdc27
chr11	104365456	104365811	1.41	0.0647977	-	XM_903094	Cdc27
chr11	104365456	104365811	1.41	0.0647977	-	XM_903096	Cdc27
chr11	106532371	106532920	1.41	0.0647977	-	AK037551	Pecam1
chr11	106532371	106532920	1.41	0.0647977	-	L06039	Pecam1
chr11	106532371	106532920	1.41	0.0647977	-	NM_008816	Pecam1
chr11	106532371	106532920	1.41	0.0647977	-	NM_001032378	Pecam1
chr11	106532371	106532920	1.41	0.0647977	-	AK169431	Pecam1
chr11	106532371	106532920	1.41	0.0647977	-	BC008519	Pecam1
chr11	106532371	106532920	1.41	0.0647977	-	BC085502	Pecam1
chr11	120547585	120548034	1.41	0.0647977	-	NM_007621	Cbr2
chr11	120547585	120548034	1.41	0.0647977	-	BC010758	Cbr2
chr11	120547585	120548034	1.41	0.0647977	-	NM_026428	Dcxr
chr11	120547585	120548034	1.41	0.0647977	-	BC012247	Dcxr
chr9	39452938	39453399	1.41	0.0647977	-	NM_207138	Olfr149
chr9	50355039	50355688	1.41	0.0647977	+	NM_013897	Timm8b
chr9	50355039	50355688	1.41	0.0647977	+	BC029239	Timm8b
chr9	50355039	50355688	1.41	0.0647977	-	NM_025848	Sdhd
chr9	57634121	57634470	1.41	0.0647977	-	AK038068	Arid3b
chr9	57634121	57634470	1.41	0.0647977	-	AK139455	Arid3b
chr9	57634121	57634470	1.41	0.0647977	-	BC049776	Arid3b
chr9	57634121	57634470	1.41	0.0647977	-	NM_019689	Arid3b
chr9	99383750	99384503	1.41	0.0647977	+	NM_031403	Dbr1
chr9	99383750	99384503	1.41	0.0647977	+	BC006661	Dbr1
chr9	108940662	108941217	1.41	0.0647977	-	BC106104	Ccdc72
chr9	108940662	108941217	1.41	0.0647977	-	NM_183250	Ccdc72
chr9	108940662	108941217	1.41	0.0647977	+	NM_025689	Ccdc51
chr9	110795667	110796216	1.41	0.0647977	-	BC052646	Tdgf1
chr9	110795667	110796216	1.41	0.0647977	-	NM_011562	Tdgf1
chr9	110795667	110796216	1.41	0.0647977	+	NM_028838	Lrrc2
chr1	34382745	34383094	1.4	0.0647977	-	BC019430	2310061I09Rik
chr1	34382745	34383094	1.4	0.0647977	-	NM_027159	2310061I09Rik
chr1	34382745	34383094	1.4	0.0647977	-	AK010002	2310061I09Rik
chr1	34382745	34383094	1.4	0.0647977	+	BC069930	Imp4
chr1	34382745	34383094	1.4	0.0647977	+	NM_178601	Imp4
chr1	72516077	72516426	1.4	0.0647977	+	AK169465	Smarcal1
chr1	72516077	72516426	1.4	0.0647977	+	AK042332	Smarcal1
chr1	72516077	72516426	1.4	0.0647977	+	AK077878	Smarcal1
chr1	72516077	72516426	1.4	0.0647977	+	NM_018817	Smarcal1
chr1	72516077	72516426	1.4	0.0647977	+	BC029078	Smarcal1
chr1	87852285	87852834	1.4	0.0647977	+	NM_027029	Spata3
chr1	87852285	87852834	1.4	0.0647977	+	BC061025	Spata3
chr1	87852285	87852834	1.4	0.0647977	+	NM_028647	Spata3
chr1	87852285	87852834	1.4	0.0647977	+	NM_027300	Spata3
chr1	141269883	141270234	1.4	0.0647977	+	AY971958	Aspm
chr1	141269883	141270234	1.4	0.0647977	+	NM_009791	Aspm
chr1	165830719	165831068	1.4	0.0647977	+	BC052693	2810422O20Rik
chr1	165830719	165831068	1.4	0.0647977	+	BC050143	2810422O20Rik
chr1	165830719	165831068	1.4	0.0647977	+	NM_027279	2810422O20Rik
chr1	165830719	165831068	1.4	0.0647977	-	NM_201364	BC055324
chr1	165830719	165831068	1.4	0.0647977	-	BC052855	BC055324
chr1	165830719	165831068	1.4	0.0647977	-	AK141661	BC055324
chr1	175779167	175779827	1.4	0.0647977	-	BC008167	Ifi203
chr1	175779167	175779827	1.4	0.0647977	-	AK137616	Ifi203
chr1	175779167	175779827	1.4	0.0647977	-	AK169754	Ifi203
chr1	175779167	175779827	1.4	0.0647977	-	AK144663	Ifi203
chr1	175779167	175779827	1.4	0.0647977	-	NM_008328	Ifi203
chr1	175779167	175779827	1.4	0.0647977	-	AK172505	Ifi203
chr1	180022584	180022941	1.4	0.0647977	-	AK132990	5830417C01Rik
chr1	180022584	180022941	1.4	0.0647977	+	BC002200	5830417C01Rik
chr1	180022584	180022941	1.4	0.0647977	+	BC046816	5830417C01Rik
chr1	180022584	180022941	1.4	0.0647977	+	NM_024282	5830417C01Rik
chr7	14493554	14494003	1.4	0.0647977	+	NM_027802	Obox1
chr7	26889143	26889692	1.4	0.0647977	-	NM_019394	Mia1
chr7	26889143	26889692	1.4	0.0647977	-	BC009815	Mia1
chr7	26889143	26889692	1.4	0.0647977	-	NM_029391	Rab4b
chr7	26889143	26889692	1.4	0.0647977	-	BC096654	Rab4b
chr7	26889143	26889692	1.4	0.0647977	-	BC007147	Rab4b
chr7	26889143	26889692	1.4	0.0647977	-	AK140513	Rab4b
chr7	44115396	44115746	1.4	0.0647977	+	BC016099	2410002F23Rik
chr7	44115396	44115746	1.4	0.0647977	+	BC059896	2410002F23Rik
chr7	44115396	44115746	1.4	0.0647977	+	NM_025880	2410002F23Rik
chr7	44115396	44115746	1.4	0.0647977	+	AK036099	2410002F23Rik
chr7	87458248	87458706	1.4	0.0647977	+	NM_001033224	N/A
chr7	101842575	101843028	1.4	0.0647977	+	BC049791	Numa1
chr7	101842575	101843028	1.4	0.0647977	+	NM_133947	Numa1
chr7	103125826	103126582	1.4	0.0647977	-	NM_001033494	Usp17
chr7	103125826	103126582	1.4	0.0647977	-	NM_001001559	Dub2a
chr2	32784634	32784983	1.39	0.0647977	+	BC018321	Rpl12
chr2	32784634	32784983	1.39	0.0647977	+	NM_009076	Rpl12
chr2	32784634	32784983	1.39	0.0647977	+	BC090393	Rpl12
chr2	32784634	32784983	1.39	0.0647977	+	BC081469	Rpl12
chr2	32784634	32784983	1.39	0.0647977	-	BC049146	Lrsam1
chr2	32784634	32784983	1.39	0.0647977	-	NM_199302	Lrsam1
chr2	65644680	65645336	1.39	0.0647977	+	BC055701	A330102K23Rik
chr2	65644680	65645336	1.39	0.0647977	+	NM_153409	A330102K23Rik
chr2	65644680	65645336	1.39	0.0647977	+	AK082649	A330102K23Rik
chr2	69007196	69007753	1.39	0.0647977	-	AK011893	Spbc25
chr2	69007196	69007753	1.39	0.0647977	-	NM_025565	Spbc25
chr2	69007196	69007753	1.39	0.0647977	-	BC033605	Spbc25
chr2	69007196	69007753	1.39	0.0647977	-	BC027121	Spbc25
chr2	84471547	84472196	1.39	0.0647977	-	NM_001037279	2700094K13Rik
chr2	84471547	84472196	1.39	0.0647977	-	NM_001033166	2700094K13Rik
chr2	84471547	84472196	1.39	0.0647977	-	BC056177	2700094K13Rik
chr2	84471547	84472196	1.39	0.0647977	-	BC013544	Txndc14
chr2	84471547	84472196	1.39	0.0647977	-	BC110994	Txndc14
chr2	84471547	84472196	1.39	0.0647977	-	NM_025868	Txndc14
chr2	130952640	130953195	1.39	0.0647977	+	NM_153501	Pank2
chr2	130952640	130953195	1.39	0.0647977	+	BC106184	Pank2
chr2	150300664	150301116	1.39	0.0647977	-	BC055706	2310001A20Rik
chr2	150300664	150301116	1.39	0.0647977	-	NM_027977	2310001A20Rik
chr2	155441083	155441440	1.39	0.0647977	+	NM_011171	Procr
chr2	155441083	155441440	1.39	0.0647977	+	BC028755	Procr
chr6	70773013	70773563	1.39	0.0647977	+	BC054809	Eif2ak3
chr6	70773013	70773563	1.39	0.0647977	+	NM_010121	Eif2ak3
chr6	113271504	113271853	1.39	0.0647977	+	AK156375	Brpf1
chr6	113271504	113271853	1.39	0.0647977	+	BC046521	Brpf1
chr6	113271504	113271853	1.39	0.0647977	+	NM_030178	Brpf1
chr6	113271504	113271853	1.39	0.0647977	+	NM_170673	Cpne9
chr6	113271504	113271853	1.39	0.0647977	+	AK044080	Cpne9
chr6	113498862	113499222	1.39	0.0647977	-	NM_175101	Tmem111
chr6	113498862	113499222	1.39	0.0647977	-	BC004641	Tmem111
chr6	113498862	113499222	1.39	0.0647977	+	NM_001033244	Fancd2
chr6	148904102	148904453	1.39	0.0647977	-	BC076599	Tera
chr6	148904102	148904453	1.39	0.0647977	-	NM_019643	Tera
chr8	3566897	3567350	1.39	0.0647977	+	NM_001024728	C330021F23Rik
chr8	49030625	49031082	1.39	0.0647977	+	BC016198	Rwdd4a
chr8	49030625	49031082	1.39	0.0647977	+	NM_203507	Rwdd4a
chr8	49030625	49031082	1.39	0.0647977	-	NM_177240	D030016E14Rik
chr8	73406832	73407181	1.39	0.0647977	-	BC098185	Klhl26
chr8	73406832	73407181	1.39	0.0647977	-	BC025484	Klhl26
chr8	73406832	73407181	1.39	0.0647977	-	NM_172052	Klhl26
chr8	73406832	73407181	1.39	0.0647977	-	NM_178771	Klhl26
chr8	75246121	75246670	1.39	0.0647977	+	NM_008452	Klf2
chr8	96925119	96925679	1.39	0.0647977	-	BC008270	Nudt21
chr8	96925119	96925679	1.39	0.0647977	-	BC090834	Nudt21
chr8	96925119	96925679	1.39	0.0647977	-	NM_026623	Nudt21
chr8	96925119	96925679	1.39	0.0647977	+	AK156765	Ogfod1
chr8	96925119	96925679	1.39	0.0647977	+	BC040267	Ogfod1
chr8	96925119	96925679	1.39	0.0647977	+	NM_177767	Ogfod1
chr8	116735720	116736069	1.39	0.0647977	-	NM_172466	Adamts18
chr8	116735720	116736069	1.39	0.0647977	-	BC094674	Adamts18
chrX	33862212	33863561	1.29	0.0647977	+	NM_201236	Rhox4e
chrX	33862212	33863561	1.29	0.0647977	+	BC094891	Rhox4e
chrX	33862212	33863561	1.29	0.0647977	+	AF265350	Rhox4b
chrX	130719547	130719896	1.29	0.0647977	+	NM_183320	4930481M05
chr13	19404017	19404575	1.39	0.0653283	-	AK018331	Stard3nl
chr13	19404017	19404575	1.39	0.0653283	-	BC003334	Stard3nl
chr13	19404017	19404575	1.39	0.0653283	-	NM_024270	Stard3nl
chr13	29994028	29994477	1.39	0.0653283	-	NM_010093	E2f3
chr13	50262305	50262654	1.39	0.0653283	-	NM_001033438	Gm906
chr14	121602038	121602487	1.39	0.0653283	-	NM_022987	Zic5
chr18	35625240	35625789	1.39	0.0653283	-	BC016119	Sil1
chr18	35625240	35625789	1.39	0.0653283	-	BC016466	Sil1
chr18	35625240	35625789	1.39	0.0653283	-	NM_030749	Sil1
chr18	36884712	36885161	1.39	0.0653283	+	NM_026464	Wdr55
chr12	87835013	87835562	1.38	0.0653283	+	BC026384	2310044G17Rik
chr12	87835013	87835562	1.38	0.0653283	+	NM_173735	2310044G17Rik
chr16	16474719	16475168	1.38	0.0653283	-	NM_139234	Fgd4
chr16	16474719	16475168	1.38	0.0653283	-	NM_139232	Fgd4
chr16	26495621	26496081	1.38	0.0653283	+	BC021159	Il1rap
chr16	26495621	26496081	1.38	0.0653283	+	NM_134103	Il1rap
chr16	26495621	26496081	1.38	0.0653283	+	NM_008364	Il1rap
chr16	26495621	26496081	1.38	0.0653283	+	AK083209	Il1rap
chr16	36795167	36795516	1.38	0.0653283	+	XM_901689	Golgb1
chr16	36795167	36795516	1.38	0.0653283	+	XM_148244	Golgb1
chr16	36795167	36795516	1.38	0.0653283	+	XM_901694	Golgb1
chr16	36795167	36795516	1.38	0.0653283	-	BC056626	Eaf2
chr16	36795167	36795516	1.38	0.0653283	-	NM_134111	Eaf2
chr16	69744221	69745183	1.38	0.0653283	-	NM_173069	Speer2
chr17	29216023	29216578	1.38	0.0653283	+	BC042885	Pim1
chr17	29216023	29216578	1.38	0.0653283	+	NM_008842	Pim1
chr17	29216023	29216578	1.38	0.0653283	+	BC055316	Pim1
chr17	34215769	34216118	1.38	0.0653283	+	BC009651	Agpat1
chr17	34215769	34216118	1.38	0.0653283	+	NM_018862	Agpat1
chr17	34215769	34216118	1.38	0.0653283	-	NM_019403	Rnf5
chr17	34607288	34607637	1.38	0.0653283	-	BC027314	D17H6S56E-5
chr17	34607288	34607637	1.38	0.0653283	-	NM_033075	D17H6S56E-5
chr17	34607288	34607637	1.38	0.0653283	+	NM_011690	Vars2
chr17	34607288	34607637	1.38	0.0653283	+	BC053703	Vars2
chr17	36443233	36444123	1.38	0.0653283	+	AK171019	Trim26
chr17	36443233	36444123	1.38	0.0653283	+	NM_001025599	Trim26
chr17	36443233	36444123	1.38	0.0653283	+	NM_030698	Trim26
chr17	36443233	36444123	1.38	0.0653283	+	BC037110	Trim26
chr10	53283475	53284750	1.37	0.0653283	+	BC027628	Asf1a
chr10	53283475	53284750	1.37	0.0653283	+	NM_025541	Asf1a
chr10	53283475	53284750	1.37	0.0653283	-	NM_027830	Mcmdc1
chr10	74479044	74479493	1.37	0.0653283	+	NM_029781	Rab36
chr10	114655675	114656032	1.37	0.0653283	-	NM_025706	Tbc1d15
chr10	114655675	114656032	1.37	0.0653283	-	BC053395	Tbc1d15
chr10	126773679	126774137	1.37	0.0653283	-	BC026140	Inhbc
chr10	126773679	126774137	1.37	0.0653283	-	NM_010565	Inhbc
chr15	3975248	3975997	1.37	0.0653283	+	AK146342	Oxct1
chr15	3975248	3975997	1.37	0.0653283	+	BC003422	Oxct1
chr15	3975248	3975997	1.37	0.0653283	+	NM_024188	Oxct1
chr15	63709024	63709480	1.37	0.0653283	-	NM_183194	9930109F21Rik
chr15	75897585	75898034	1.37	0.0653283	-	BC010601	2410104I19Rik
chr15	75897585	75898034	1.37	0.0653283	-	NM_133691	2410104I19Rik
chr15	75897585	75898034	1.37	0.0653283	-	AK146534	2410104I19Rik
chr15	75897585	75898034	1.37	0.0653283	-	NM_028364	2410104I19Rik
chr15	75897585	75898034	1.37	0.0653283	-	AK122211	Scrib
chr15	75897585	75898034	1.37	0.0653283	-	NM_134089	Scrib
chr15	75897585	75898034	1.37	0.0653283	-	BC062888	Scrib
chr15	75897585	75898034	1.37	0.0653283	-	BC060689	Scrib
chr19	10645267	10645626	1.37	0.0653283	-	AK007197	Tmem138
chr19	10645267	10645626	1.37	0.0653283	-	NM_028411	Tmem138
chr19	10645267	10645626	1.37	0.0653283	-	BC058237	Tmem138
chr19	10645267	10645626	1.37	0.0653283	+	AK160179	Cybasc3
chr19	10645267	10645626	1.37	0.0653283	+	NM_201351	Cybasc3
chr19	10645267	10645626	1.37	0.0653283	+	BC065078	Cybasc3
chr19	10645267	10645626	1.37	0.0653283	+	AK040692	Cybasc3
chr19	44124036	44124785	1.37	0.0653283	-	BC011220	Spfh1
chr19	44124036	44124785	1.37	0.0653283	-	BC023849	Spfh1
chr19	44124036	44124785	1.37	0.0653283	-	NM_145502	Spfh1
chr3	36414624	36415073	1.37	0.0653283	-	BC096610	Gpr103
chr3	36414624	36415073	1.37	0.0653283	-	NM_198192	Gpr103
chr3	36414624	36415073	1.37	0.0653283	+	BC031137	Acad9
chr3	64933394	64933743	1.37	0.0653283	-	NM_175674	4933425M15Rik
chr3	69133389	69133838	1.37	0.0653283	-	XM_989463	LOC667272
chr3	69133389	69133838	1.37	0.0653283	-	BC006700	Trim59
chr3	69133389	69133838	1.37	0.0653283	-	BC025430	Trim59
chr3	69133389	69133838	1.37	0.0653283	-	NM_025863	Trim59
chr4	59673843	59674292	1.37	0.0653283	+	BC002211	Hsdl2
chr4	59673843	59674292	1.37	0.0653283	+	NM_024255	Hsdl2
chr4	117382601	117382950	1.37	0.0653283	-	BC030393	Atp6v0b
chr4	117382601	117382950	1.37	0.0653283	-	NM_033617	Atp6v0b
chr4	117382601	117382950	1.37	0.0653283	-	BC009169	Atp6v0b
chr4	117382601	117382950	1.37	0.0653283	-	NM_017377	B4galt2
chr4	118793122	118793671	1.37	0.0653283	-	U33196	Ybx1
chr4	118793122	118793671	1.37	0.0653283	-	BC013450	Ybx1
chr4	118793122	118793671	1.37	0.0653283	-	BC049977	Ybx1
chr4	118793122	118793671	1.37	0.0653283	-	BC013620	Ybx1
chr4	118793122	118793671	1.37	0.0653283	-	BC029747	Ybx1
chr4	118793122	118793671	1.37	0.0653283	-	NM_011732	Ybx1
chr4	118793122	118793671	1.37	0.0653283	-	BC106143	Ybx1
chr4	118793122	118793671	1.37	0.0653283	-	BC031472	Ybx1
chr4	118793122	118793671	1.37	0.0653283	-	BC061634	Ybx1
chr4	125763908	125764266	1.37	0.0653283	+	BC003736	Trappc3
chr4	125763908	125764266	1.37	0.0653283	+	NM_013718	Trappc3
chr4	131736223	131736579	1.37	0.0653283	-	BC068306	Med18
chr4	131736223	131736579	1.37	0.0653283	-	NM_026039	Med18
chr4	132195287	132195642	1.37	0.0653283	-	AK154575	BC008163
chr4	132195287	132195642	1.37	0.0653283	-	BC008163	BC008163
chr4	132195287	132195642	1.37	0.0653283	-	NM_145553	BC008163
chr4	132367917	132368766	1.37	0.0653283	+	NM_001012326	LOC433762
chr5	5756517	5756866	1.37	0.0653283	-	NM_027399	Steap1
chr5	5756517	5756866	1.37	0.0653283	-	BC061023	Steap1
chr5	20394750	20395206	1.37	0.0653283	+	BC027828	Tmem60
chr5	20394750	20395206	1.37	0.0653283	+	NM_177601	Tmem60
chr5	20394750	20395206	1.37	0.0653283	-	BC052841	Phtf2
chr5	20394750	20395206	1.37	0.0653283	-	NM_172992	Phtf2
chr5	71977750	71978302	1.37	0.0653283	+	NM_008069	Gabrb1
chr5	100741341	100741803	1.37	0.0653283	-	NM_172714	AI461788
chr5	115819213	115819562	1.37	0.0653283	+	BC087887	Arbp
chr5	115819213	115819562	1.37	0.0653283	+	BC089496	Arbp
chr5	115819213	115819562	1.37	0.0653283	+	BC003833	Arbp
chr5	115819213	115819562	1.37	0.0653283	+	NM_007475	Arbp
chr5	115819213	115819562	1.37	0.0653283	+	BC011106	Arbp
chr5	115819213	115819562	1.37	0.0653283	+	BC011291	Arbp
chr5	115819213	115819562	1.37	0.0653283	+	BC099384	Arbp
chr5	115894185	115894534	1.37	0.0653283	-	NM_021417	1110006O24Rik
chr5	115894185	115894534	1.37	0.0653283	+	BC056466	Rab35
chr5	115894185	115894534	1.37	0.0653283	+	NM_198163	Rab35
chr5	129323882	129324231	1.37	0.0653283	-	NM_007941	Epim
chr5	129323882	129324231	1.37	0.0653283	-	AK167577	Epim
chr5	129323882	129324231	1.37	0.0653283	-	AK165552	Epim
chr5	129323882	129324231	1.37	0.0653283	-	BC046279	Epim
chr5	137969586	137969935	1.37	0.0653283	-	AK080821	6430598A04Rik
chr5	137969586	137969935	1.37	0.0653283	-	BC057372	6430598A04Rik
chr5	137969586	137969935	1.37	0.0653283	-	NM_175521	6430598A04Rik
chr11	40599209	40599658	1.36	0.0653283	-	NM_009831	Ccng1
chr11	51132142	51132891	1.36	0.0653283	+	NM_153393	Col23a1
chr11	58345979	58346829	1.36	0.0653283	-	NM_146879	Olfr330
chr11	59954976	59955725	1.36	0.0653283	+	NM_009021	Rai1
chr11	59954976	59955725	1.36	0.0653283	+	D29801	Rai1
chr11	59954976	59955725	1.36	0.0653283	+	NM_001037764	Rai1
chr11	70518150	70518599	1.36	0.0653283	+	AK029250	Kif1c
chr11	70518150	70518599	1.36	0.0653283	-	NM_213729	AI842396
chr11	70518150	70518599	1.36	0.0653283	-	BC096427	AI842396
chr11	70518150	70518599	1.36	0.0653283	+	AK173007	Kif1c
chr11	70518150	70518599	1.36	0.0653283	+	NM_153103	Kif1c
chr11	72505696	72506145	1.36	0.0653283	+	AB011370	Ankfy1
chr11	72505696	72506145	1.36	0.0653283	+	NM_009671	Ankfy1
chr11	94926194	94926643	1.36	0.0653283	+	NM_010055	Dlx3
chr11	95126891	95127440	1.36	0.0653283	-	BC048904	Myst2
chr11	95126891	95127440	1.36	0.0653283	-	NM_177619	Myst2
chr11	95126891	95127440	1.36	0.0653283	-	BC057102	Myst2
chr11	102696033	102696482	1.36	0.0653283	+	NM_028492	Ccdc103
chr11	102696033	102696482	1.36	0.0653283	+	NM_025766	4933439F11Rik
chr11	102696033	102696482	1.36	0.0653283	-	BC052674	Eftud2
chr11	102696033	102696482	1.36	0.0653283	-	BC054778	Eftud2
chr11	102696033	102696482	1.36	0.0653283	-	NM_011431	Eftud2
chr11	115750148	115750597	1.36	0.0653283	+	NM_020483	Sap30bp
chr11	115750148	115750597	1.36	0.0653283	-	BC066176	Recql5
chr11	115750148	115750597	1.36	0.0653283	-	NM_130454	Recql5
chr9	37149816	37150171	1.36	0.0653283	+	BC071193	Robo4
chr9	37149816	37150171	1.36	0.0653283	+	AF536772	Robo4
chr9	37149816	37150171	1.36	0.0653283	+	NM_028783	Robo4
chr9	37149816	37150171	1.36	0.0653283	+	AK087355	Robo4
chr9	39941096	39941647	1.36	0.0653283	+	NM_030713	Zfp202
chr9	39941096	39941647	1.36	0.0653283	+	BC049772	Zfp202
chr9	39941096	39941647	1.36	0.0653283	+	AK172368	Zfp202
chr9	40550554	40550909	1.36	0.0653283	+	AK145416	Hspa8
chr9	40550554	40550909	1.36	0.0653283	+	BC085486	Hspa8
chr9	40550554	40550909	1.36	0.0653283	+	BC006722	Hspa8
chr9	40550554	40550909	1.36	0.0653283	+	NM_031165	Hspa8
chr9	40550554	40550909	1.36	0.0653283	+	BC106193	Hspa8
chr9	40550554	40550909	1.36	0.0653283	+	BC089322	Hspa8
chr9	40550554	40550909	1.36	0.0653283	+	BC094900	Hspa8
chr9	40550554	40550909	1.36	0.0653283	+	BC089457	Hspa8
chr9	40550554	40550909	1.36	0.0653283	+	BC066191	Hspa8
chr9	107809163	107809520	1.36	0.0653283	+	BC006929	Traip
chr9	107809163	107809520	1.36	0.0653283	+	BC017374	Traip
chr9	107809163	107809520	1.36	0.0653283	+	NM_011634	Traip
chr1	9531993	9532342	1.35	0.0653283	+	BC055925	Rrs1
chr1	9531993	9532342	1.35	0.0653283	+	NM_021511	Rrs1
chr1	9531993	9532342	1.35	0.0653283	+	BC003481	Rrs1
chr1	9531993	9532342	1.35	0.0653283	+	BC026584	Adhfe1
chr1	9531993	9532342	1.35	0.0653283	+	NM_175236	Adhfe1
chr1	13576578	13576934	1.35	0.0653283	-	BC012401	Tram1
chr1	13576578	13576934	1.35	0.0653283	-	NM_028173	Tram1
chr1	14741680	14742129	1.35	0.0653283	-	AK138917	Msc
chr1	14741680	14742129	1.35	0.0653283	-	BC103592	Msc
chr1	14741680	14742129	1.35	0.0653283	-	BC103594	Msc
chr1	14741680	14742129	1.35	0.0653283	-	NM_010827	Msc
chr1	37810525	37810982	1.35	0.0653283	-	AK163138	Tsga10
chr1	37810525	37810982	1.35	0.0653283	-	NM_207228	Tsga10
chr1	58336181	58336630	1.35	0.0653283	+	NM_025824	Bzw1
chr1	58336181	58336630	1.35	0.0653283	+	BC028865	Bzw1
chr1	58336181	58336630	1.35	0.0653283	+	BC005466	Bzw1
chr1	58449765	58450216	1.35	0.0653283	-	NM_008765	Orc2l
chr1	58449765	58450216	1.35	0.0653283	-	NM_001025378	Orc2l
chr1	65119878	65120429	1.35	0.0653283	+	AK139116	Pip5k3
chr1	65119878	65120429	1.35	0.0653283	+	AK165350	Pip5k3
chr1	65119878	65120429	1.35	0.0653283	+	NM_011086	Pip5k3
chr1	79551710	79552159	1.35	0.0653283	-	BC098237	Ap1s3
chr1	79551710	79552159	1.35	0.0653283	-	NM_183027	Ap1s3
chr1	79551710	79552159	1.35	0.0653283	-	BC054111	Ap1s3
chr1	130420022	130420482	1.35	0.0653283	-	Z80112	Cxcr4
chr1	130420022	130420482	1.35	0.0653283	-	BC031665	Cxcr4
chr1	130420022	130420482	1.35	0.0653283	-	BC098322	Cxcr4
chr1	130420022	130420482	1.35	0.0653283	-	NM_009911	Cxcr4
chr1	166143445	166143894	1.35	0.0653283	-	BC027025	Blzf1
chr1	166143445	166143894	1.35	0.0653283	-	NM_025505	Blzf1
chr1	166143445	166143894	1.35	0.0653283	+	NM_178071	Nme7
chr1	166143445	166143894	1.35	0.0653283	+	BC049225	Nme7
chr1	166143445	166143894	1.35	0.0653283	+	NM_138314	Nme7
chr1	182981636	182981985	1.35	0.0653283	-	BC031847	Nvl
chr1	182981636	182981985	1.35	0.0653283	-	NM_026171	Nvl
chr7	15054345	15054894	1.35	0.0653283	+	NM_001033638	Crxos1
chr7	27181235	27181687	1.35	0.0653283	+	BC034886	Sertad3
chr7	27181235	27181687	1.35	0.0653283	+	NM_133210	Sertad3
chr7	43691591	43692040	1.35	0.0653283	+	NM_011177	Klk6
chr7	43691591	43692040	1.35	0.0653283	+	BC031119	Klk6
chr7	45150314	45150763	1.35	0.0653283	+	NM_001033176	1700039E15Rik
chr7	81635266	81635615	1.35	0.0653283	+	BC091760	2610204K14Rik
chr7	81635266	81635615	1.35	0.0653283	+	NM_025997	2610204K14Rik
chr7	81635266	81635615	1.35	0.0653283	+	BC096399	2610204K14Rik
chr7	81635266	81635615	1.35	0.0653283	+	BC058367	2610204K14Rik
chr7	104957838	104958301	1.35	0.0653283	+	NM_147044	Olfr679
chr2	165080764	165081213	1.34	0.0653283	-	NM_178411	Zfp334
chr6	40399221	40399880	1.34	0.0653283	+	NM_028358	Ssbp1
chr6	40399221	40399880	1.34	0.0653283	+	BC061183	Ssbp1
chr6	40399221	40399880	1.34	0.0653283	+	NM_212468	Ssbp1
chr6	40399221	40399880	1.34	0.0653283	+	BC028648	Ssbp1
chr6	47525306	47525668	1.34	0.0653283	-	NM_007971	Ezh2
chr6	47525306	47525668	1.34	0.0653283	-	BC079538	Ezh2
chr6	47525306	47525668	1.34	0.0653283	-	BC016391	Ezh2
chr6	47525306	47525668	1.34	0.0653283	-	BC003772	Ezh2
chr6	66610462	66610826	1.34	0.0653283	-	NM_134167	V1rc12
chr6	124878324	124878680	1.34	0.0653283	-	BC052052	2610009E16Rik
chr6	124878324	124878680	1.34	0.0653283	-	BC080800	2610009E16Rik
chr6	124878324	124878680	1.34	0.0653283	-	NM_026988	2610009E16Rik
chr6	124878324	124878680	1.34	0.0653283	-	BC052699	2610009E16Rik
chr6	124878324	124878680	1.34	0.0653283	-	NM_008479	Lag3
chr6	124878324	124878680	1.34	0.0653283	+	NM_001002785	A230083G16Rik
chr6	125157918	125158267	1.34	0.0653283	+	BC094621	Mrpl51
chr6	125157918	125158267	1.34	0.0653283	+	BC100602	Mrpl51
chr6	125157918	125158267	1.34	0.0653283	+	BC021535	Mrpl51
chr6	125157918	125158267	1.34	0.0653283	+	NM_025595	Mrpl51
chr6	125157918	125158267	1.34	0.0653283	-	BC025460	2810406C15Rik
chr6	125157918	125158267	1.34	0.0653283	-	BC026982	2810406C15Rik
chr6	125157918	125158267	1.34	0.0653283	-	NM_146171	2810406C15Rik
chr6	125157918	125158267	1.34	0.0653283	-	BC029133	2810406C15Rik
chr8	83389090	83389450	1.34	0.0653283	+	NM_010369	Gypa
chr8	87969567	87970316	1.34	0.0653283	+	AK147129	BC056474
chr8	87969567	87970316	1.34	0.0653283	+	BC089623	BC056474
chr8	87969567	87970316	1.34	0.0653283	+	NM_001001493	BC056474
chr8	87969567	87970316	1.34	0.0653283	+	BC056474	BC056474
chr8	87969567	87970316	1.34	0.0653283	-	NM_026399	1500041N16Rik
chr8	87969567	87970316	1.34	0.0653283	-	BC005587	1500041N16Rik
chr8	87969567	87970316	1.34	0.0653283	-	BC094624	1500041N16Rik
chr8	87969567	87970316	1.34	0.0653283	-	BC019369	1500041N16Rik
chr8	87969567	87970316	1.34	0.0653283	+	NM_010764	Man2b1
chr8	87969567	87970316	1.34	0.0653283	+	BC005430	Man2b1
chr8	87969567	87970316	1.34	0.0653283	+	U87240	Man2b1
chr8	107138565	107138914	1.34	0.0653283	+	NM_029313	Cklf
chr8	107138565	107138914	1.34	0.0653283	+	NM_029295	Cklf
chr8	107138565	107138914	1.34	0.0653283	+	NM_001037840	Cklf
chr8	107138565	107138914	1.34	0.0653283	+	NM_001037841	Cklf
chr8	107138565	107138914	1.34	0.0653283	-	NM_021028	Tk2
chr8	107138565	107138914	1.34	0.0653283	-	BC019982	Tk2
chr8	110180990	110181549	1.34	0.0653283	+	AK134022	Nfat5
chr8	110180990	110181549	1.34	0.0653283	+	NM_018823	Nfat5
chr8	110180990	110181549	1.34	0.0653283	+	AF162853	Nfat5
chr8	110180990	110181549	1.34	0.0653283	+	NM_133957	Nfat5
chr8	113919241	113919791	1.34	0.0653283	+	NM_146217	Aars
chr8	113919241	113919791	1.34	0.0653283	-	BC025594	Ddx19b
chr8	113919241	113919791	1.34	0.0653283	-	NM_172284	Ddx19b
chrX	144342319	144342975	1.25	0.0653283	+	BC109131	Ott
chrX	144342319	144342975	1.25	0.0653283	+	NM_011022	Ott
chrX	144342319	144342975	1.25	0.0653283	+	BC109132	LOC382243
chrX	144933316	144933765	1.25	0.0653283	+	NM_001037716	LOC382243
chrX	144933316	144933765	1.25	0.0653283	+	BC109132	LOC382243
chrX	144934616	144935565	1.25	0.0653283	+	BC109132	LOC382243
chrX	144934616	144935565	1.25	0.0653283	+	NM_001037716	LOC382243
chr13	97772247	97772903	1.34	0.0655806	-	BC085083	Hmgcr
chr13	97772247	97772903	1.34	0.0655806	-	NM_008255	Hmgcr
chr16	10323952	10324601	1.33	0.0655806	+	AK020876	Nubp1
chr16	10323952	10324601	1.33	0.0655806	+	BC055436	Nubp1
chr16	10323952	10324601	1.33	0.0655806	+	NM_011955	Nubp1
chr16	91112508	91113264	1.33	0.0655806	+	BC051967	Olig2
chr16	91112508	91113264	1.33	0.0655806	+	NM_016967	Olig2
chr16	91259757	91260507	1.33	0.0655806	+	Y09864	Ifnar2
chr16	91259757	91260507	1.33	0.0655806	+	NM_010509	Ifnar2
chr17	73855981	73856532	1.33	0.0655806	-	AK164764	Xdh
chr17	73855981	73856532	1.33	0.0655806	-	NM_011723	Xdh
chr10	22051385	22052034	1.32	0.0655806	+	NM_020030	Raet1d
chr10	22051385	22052034	1.32	0.0655806	+	NM_009017	Raet1b
chr10	22051385	22052034	1.32	0.0655806	+	NM_009016	Raet1a
chr10	22051385	22052034	1.32	0.0655806	+	BC106190	Raet1d
chr15	59204627	59205076	1.32	0.0655806	-	BC067035	E430025E21Rik
chr15	59204627	59205076	1.32	0.0655806	-	NM_153548	E430025E21Rik
chr15	59204627	59205076	1.32	0.0655806	+	AK051277	1110014D18Rik
chr15	59204627	59205076	1.32	0.0655806	+	NM_026746	1110014D18Rik
chr15	59204627	59205076	1.32	0.0655806	+	BC009125	1110014D18Rik
chr15	98086446	98087095	1.32	0.0655806	-	BC052363	H1fnt
chr15	98086446	98087095	1.32	0.0655806	-	NM_027304	H1fnt
chr19	38119032	38119681	1.32	0.0655806	-	NM_001033808	I830134H01Rik
chr19	38119032	38119681	1.32	0.0655806	+	AK012311	Cep55
chr19	38119032	38119681	1.32	0.0655806	+	AK004655	Cep55
chr19	38119032	38119681	1.32	0.0655806	+	NM_028760	Cep55
chr3	88456439	88457191	1.32	0.0655806	-	BC055868	Bglap-rs1
chr3	88456439	88457191	1.32	0.0655806	-	BC031815	Bglap-rs1
chr3	88456439	88457191	1.32	0.0655806	-	NM_031368	Bglap-rs1
chr3	88456439	88457191	1.32	0.0655806	-	BC100687	Bglap-rs1
chr5	137191876	137192434	1.32	0.0655806	+	BC009150	Rabl5
chr5	137191876	137192434	1.32	0.0655806	+	NM_026073	Rabl5
chr11	97614161	97614710	1.31	0.0655806	+	NM_010688	Lasp1
chr11	97614161	97614710	1.31	0.0655806	+	BC010840	Lasp1
chr1	141316837	141317586	1.3	0.0655806	+	NM_031164	F13b
chr1	141316837	141317586	1.3	0.0655806	+	BC030166	F13b
chr7	9880383	9880939	1.3	0.0655806	+	NM_001013765	Gm397
chr7	22120490	22120948	1.3	0.0655806	+	NM_030736	V1rd14
chr7	104898387	104899145	1.3	0.0655806	-	NM_001011848	Olfr675
chr2	90023735	90024393	1.29	0.0655806	-	NM_146265	Olfr1506
chr2	111366081	111366540	1.29	0.0655806	-	NM_146403	Olfr1295
chr2	155208468	155209117	1.29	0.0655806	+	AK041520	Acss2
chr2	155208468	155209117	1.29	0.0655806	-	BC005772	Ggtl3
chr2	155208468	155209117	1.29	0.0655806	-	NM_144786	Ggtl3
chr2	155208468	155209117	1.29	0.0655806	+	BC051432	Acss2
chr2	155208468	155209117	1.29	0.0655806	+	NM_019811	Acss2
chr2	155208468	155209117	1.29	0.0655806	+	AK029262	Acss2
chr2	171734871	171735523	1.29	0.0655806	-	NM_175631	Cbln4
chr2	171734871	171735523	1.29	0.0655806	-	BC094540	Cbln4
chr6	48483469	48484218	1.29	0.0655806	+	AK143222	Lrrc61
chr6	48483469	48484218	1.29	0.0655806	+	BC027309	Lrrc61
chr6	48483469	48484218	1.29	0.0655806	+	NM_177736	Lrrc61
chr13	32971077	32971831	1.24	0.0664095	+	BC061050	Serpinb6b
chr13	32971077	32971831	1.24	0.0664095	+	NM_011454	Serpinb6b
chr13	68137286	68138435	1.24	0.0664095	-	BC098180	A530054K11Rik
chr13	68137286	68138435	1.24	0.0664095	-	NM_183146	A530054K11Rik
chr13	69047633	69048387	1.24	0.0664095	+	AK033189	2310010B21Rik
chr13	69047633	69048387	1.24	0.0664095	+	NM_027123	2310010B21Rik
chr13	69047633	69048387	1.24	0.0664095	+	BC042506	2310010B21Rik
chr13	69047633	69048387	1.24	0.0664095	+	BC060688	2310010B21Rik
chr13	69047633	69048387	1.24	0.0664095	-	NM_172480	Mtrr
chr13	69047633	69048387	1.24	0.0664095	-	BC025942	Mtrr
chr14	25503430	25503879	1.23	0.0664095	-	NM_178668	E430028B21Rik
chr14	50011746	50012502	1.23	0.0664095	+	BC005569	Rnase4
chr14	50011746	50012502	1.23	0.0664095	+	BC061105	Rnase4
chr14	50011746	50012502	1.23	0.0664095	+	NM_021472	Rnase4
chr14	50011746	50012502	1.23	0.0664095	+	BC066843	Rnase4
chr14	54614885	54615336	1.23	0.0664095	-	AK007694	1810034K20Rik
chr14	54614885	54615336	1.23	0.0664095	-	BC046613	1810034K20Rik
chr14	54614885	54615336	1.23	0.0664095	-	NM_023397	1810034K20Rik
chr14	54614885	54615336	1.23	0.0664095	-	BC004625	Nedd8
chr17	14678359	14678908	1.23	0.0664095	+	BC071250	1600012H06Rik
chr17	14678359	14678908	1.23	0.0664095	+	NM_026451	1600012H06Rik
chr17	14678359	14678908	1.23	0.0664095	-	NM_175173	Wdr27
chr17	42206364	42207213	1.23	0.0664095	-	NM_001033493	Gpr111
chr10	19044352	19044801	1.22	0.0664095	+	NM_053008	Olig3
chr10	19044352	19044801	1.22	0.0664095	+	BC057564	Olig3
chr10	92153059	92153815	1.22	0.0664095	-	BC052430	Nedd1
chr10	92153059	92153815	1.22	0.0664095	-	NM_008682	Nedd1
chr10	92153059	92153815	1.22	0.0664095	-	BC066870	Nedd1
chr19	23207022	23207677	1.22	0.0664095	+	NM_010638	Klf9
chr19	60808749	60809298	1.22	0.0664095	+	BC085512	Nanos1
chr19	60808749	60809298	1.22	0.0664095	+	NM_178421	Nanos1
chr19	60808749	60809298	1.22	0.0664095	+	BC056473	Nanos1
chr4	34738301	34739350	1.22	0.0664095	+	NM_001007589	2700059D21Rik
chr4	34738301	34739350	1.22	0.0664095	+	BC082305	2700059D21Rik
chr5	8897722	8898671	1.22	0.0664095	+	NM_008830	Abcb4
chr5	30342750	30343599	1.22	0.0664095	+	AK150440	Il6
chr5	30342750	30343599	1.22	0.0664095	+	NM_031168	Il6
chr5	123981758	123982414	1.22	0.0664095	-	NM_027494	Zcchc8
chr15	90508155	90508912	1.21	0.0664095	-	NM_001033851	Cpne8
chr15	90508155	90508912	1.21	0.0664095	-	NM_025815	Cpne8
chr15	90508155	90508912	1.21	0.0664095	-	AK004559	Cpne8
chr15	90508155	90508912	1.21	0.0664095	-	BC017626	Cpne8
chr15	102613969	102614720	1.21	0.0664095	-	NM_007626	Cbx5
chr15	102613969	102614720	1.21	0.0664095	+	NM_007626	Cbx5
chr9	35309236	35310085	1.21	0.0664095	+	BC029253	Pus3
chr9	35309236	35310085	1.21	0.0664095	+	NM_023292	Pus3
chr9	35309236	35310085	1.21	0.0664095	-	NM_013932	Ddx25
chr9	35309236	35310085	1.21	0.0664095	-	BC061130	Ddx25
chr9	35309236	35310085	1.21	0.0664095	-	BC024852	Ddx25
chr9	64607911	64608567	1.21	0.0664095	+	NM_176935	F730015K02Rik
chr9	64607911	64608567	1.21	0.0664095	+	AK158279	F730015K02Rik
chr1	179279837	179280486	1.2	0.0664095	+	NM_001012330	Zfp238
chr1	179279837	179280486	1.2	0.0664095	+	NM_013915	Zfp238
chr1	193520576	193521435	1.2	0.0664095	+	AK077627	Nek2
chr1	193520576	193521435	1.2	0.0664095	+	BC057576	Nek2
chr1	193520576	193521435	1.2	0.0664095	+	BC011316	Nek2
chr1	193520576	193521435	1.2	0.0664095	+	NM_010892	Nek2
chr1	193520576	193521435	1.2	0.0664095	+	BC010302	Nek2
chr1	196638231	196639388	1.2	0.0664095	+	AK044121	Cd34
chr1	196638231	196639388	1.2	0.0664095	+	NM_133654	Cd34
chr1	196638231	196639388	1.2	0.0664095	+	BC006607	Cd34
chr7	45079992	45080541	1.2	0.0664095	-	BC002215	Dkkl1
chr7	45079992	45080541	1.2	0.0664095	-	NM_015789	Dkkl1
chr7	45079992	45080541	1.2	0.0664095	+	NM_011565	Tead2
chr7	73247019	73248080	1.2	0.0664095	+	NM_177740	Rgma
chr7	73247019	73248080	1.2	0.0664095	+	BC059072	Rgma
chr7	141758040	141758589	1.2	0.0664095	+	NM_001009929	Brsk2
chr7	141758040	141758589	1.2	0.0664095	+	NM_001009930	Brsk2
chr7	141758040	141758589	1.2	0.0664095	+	NM_029426	Brsk2
chr6	85152088	85152637	1.19	0.0664095	+	NM_010131	Emx1
chr6	112685818	112686467	1.19	0.0664095	-	NM_153070	Srgap3
chr6	122303919	122304569	1.19	0.0664095	-	BC052394	Phc1
chr6	122303919	122304569	1.19	0.0664095	-	NM_007905	Phc1
chr8	20425315	20426174	1.19	0.0664095	-	NM_001024708	LOC436177
chr8	20425315	20426174	1.19	0.0664095	-	NM_001033456	2610005L07Rik
chr8	20425315	20426174	1.19	0.0664095	-	BC058969	LOC436177
chr8	20440498	20441154	1.19	0.0664095	-	AK166663	A430108E01Rik
chr8	20440498	20441154	1.19	0.0664095	-	NM_001033637	A430108E01Rik
chr8	20440498	20441154	1.19	0.0664095	-	NM_001033456	2610005L07Rik
chr8	69416197	69416952	1.19	0.0664095	-	BC034844	1810029B16Rik
chr8	69416197	69416952	1.19	0.0664095	-	NM_025465	1810029B16Rik
chr8	70294929	70295789	1.19	0.0664095	-	NM_001004189	LOC434320
chrX	24987477	24988426	1.11	0.0664095	-	NM_001025607	MGC118210
chrX	33738376	33738925	1.11	0.0664095	+	NM_021300	Rhox4b
chr14	58251226	58251475	1.49	0.0665635	-	NM_172603	Phf11
chr18	37567744	37569001	1.49	0.0665635	+	NM_053138	Pcdhb13
chr18	37567744	37569001	1.49	0.0665635	+	BC059821	Pcdhb14
chr18	37567744	37569001	1.49	0.0665635	+	NM_053139	Pcdhb14
chr18	37567744	37569001	1.49	0.0665635	+	AF464180	Pcdha4
chr10	62417993	62418242	1.48	0.0665635	+	NM_026085	3110049J23Rik
chr10	80579142	80579391	1.48	0.0665635	+	BC007152	Eef2
chr10	80579142	80579391	1.48	0.0665635	+	NM_007907	Eef2
chr12	86176555	86176809	1.48	0.0665635	+	BC049940	2810002I04Rik
chr12	86176555	86176809	1.48	0.0665635	+	NM_172414	2810002I04Rik
chr16	20411670	20411926	1.48	0.0665635	+	NM_172265	Eif2b5
chr16	20411670	20411926	1.48	0.0665635	+	BC085255	Eif2b5
chr17	35644004	35644264	1.48	0.0665635	-	NM_010398	H2-T23
chr17	35644004	35644264	1.48	0.0665635	-	BC099472	H2-T23
chr17	35644004	35644264	1.48	0.0665635	-	NM_008207	H2-T24
chr19	45041754	45042005	1.48	0.0665635	+	NM_011976	Sema4g
chr15	51868180	51868432	1.47	0.0665635	+	NM_175503	Aard
chr15	51868180	51868432	1.47	0.0665635	+	BC089505	Aard
chr4	48604292	48604541	1.47	0.0665635	+	BC057598	Tmeff1
chr4	48604292	48604541	1.47	0.0665635	+	NM_021436	Tmeff1
chr5	33102996	33103250	1.47	0.0665635	-	NM_177298	Pisd
chr5	33102996	33103250	1.47	0.0665635	-	BC094594	Pisd
chr5	33102996	33103250	1.47	0.0665635	-	BC070408	Pisd
chr5	77405386	77405643	1.47	0.0665635	-	BC048432	Pdcl2
chr5	77405386	77405643	1.47	0.0665635	-	NM_023508	Pdcl2
chr5	123444812	123445061	1.47	0.0665635	-	BC013343	Hpd
chr5	123444812	123445061	1.47	0.0665635	-	NM_008277	Hpd
chr11	95483304	95483553	1.46	0.0665635	+	NM_008831	Phb
chr11	100823544	100823900	1.46	0.0665635	+	BC001995	Atp6v0a1
chr11	100823544	100823900	1.46	0.0665635	+	NM_016920	Atp6v0a1
chr11	100823544	100823900	1.46	0.0665635	+	AF218249	Atp6v0a1
chr11	100823544	100823900	1.46	0.0665635	+	AK158786	Atp6v0a1
chr11	100823544	100823900	1.46	0.0665635	+	BC071182	Atp6v0a1
chr9	36518512	36518861	1.46	0.0665635	-	AK153886	Stt3a
chr9	36518512	36518861	1.46	0.0665635	-	BC037612	Stt3a
chr9	36518512	36518861	1.46	0.0665635	-	BC085313	Stt3a
chr9	36518512	36518861	1.46	0.0665635	-	NM_008408	Stt3a
chr7	30495464	30495713	1.45	0.0665635	+	AK131606	Krtdap
chr7	30495464	30495713	1.45	0.0665635	+	NM_001033131	Krtdap
chr7	34100000	34100256	1.45	0.0665635	-	BC031521	Lsm14a
chr7	34100000	34100256	1.45	0.0665635	-	NM_025948	Lsm14a
chr7	104201166	104201425	1.45	0.0665635	+	NM_030684	Trim34
chr7	127722949	127723198	1.45	0.0665635	-	BC003851	Prss8
chr7	127722949	127723198	1.45	0.0665635	-	NM_133351	Prss8
chr8	28724937	28725186	1.43	0.0665635	+	BC002045	Eif4ebp1
chr8	28724937	28725186	1.43	0.0665635	+	NM_007918	Eif4ebp1
chr17	34770539	34771688	1.02	0.0675057	+	XM_991430	LOC632526
chr17	34770539	34771688	1.02	0.0675057	-	BC053522	Bat2
chr17	34770539	34771688	1.02	0.0675057	-	NM_020027	Bat2
chr11	70247392	70248441	1.01	0.0675057	+	AK154874	Arrb2
chr11	70247392	70248441	1.01	0.0675057	+	BC016642	Arrb2
chr11	70247392	70248441	1.01	0.0675057	+	NM_145429	Arrb2
chr1	34103277	34104626	1	0.0675057	+	NM_134448	Dst
chr1	34103277	34104626	1	0.0675057	+	NM_133833	Dst
chr1	34103277	34104626	1	0.0675057	+	NM_010081	Dst
chr1	192761945	192763594	1	0.0675057	-	XM_129661	Tatdn3
chr1	192761945	192763594	1	0.0675057	-	AK005193	Tatdn3
chr1	192761945	192763594	1	0.0675057	-	AK156071	Tatdn3
chr1	192761945	192763594	1	0.0675057	+	AK029421	4833432M17Rik
chr1	192761945	192763594	1	0.0675057	+	BC029086	4833432M17Rik
chr1	192761945	192763594	1	0.0675057	+	NM_198654	4833432M17Rik
chr2	121198396	121199674	0.99	0.0675057	-	BC005728	Mfap1
chr2	121198396	121199674	0.99	0.0675057	-	NM_026220	Mfap1
chr2	121198396	121199674	0.99	0.0675057	+	AK020004	Wdr76
chr2	121198396	121199674	0.99	0.0675057	+	XM_001004264	Wdr76
chr16	15549466	15550419	1.18	0.0679117	-	BC013094	Mcm4
chr16	15549466	15550419	1.18	0.0679117	-	NM_008565	Mcm4
chr16	15549466	15550419	1.18	0.0679117	+	AK084827	Prkdc
chr16	15549466	15550419	1.18	0.0679117	+	NM_011159	Prkdc
chr3	144505864	144506613	1.17	0.0679117	+	NM_053102	2015-09-01
chr3	144505864	144506613	1.17	0.0679117	+	BC019792	2015-09-01
chr3	144505864	144506613	1.17	0.0679117	-	BC059008	Hs2st1
chr3	144505864	144506613	1.17	0.0679117	-	BC025443	Hs2st1
chr3	144505864	144506613	1.17	0.0679117	-	NM_011828	Hs2st1
chr5	104441529	104442578	1.17	0.0679117	+	BC113753	Dmp1
chr5	104441529	104442578	1.17	0.0679117	+	NM_016779	Dmp1
chr13	82259648	82260197	1.34	0.0684991	+	BC002162	Cetn3
chr13	82259648	82260197	1.34	0.0684991	+	BC054097	Cetn3
chr13	82259648	82260197	1.34	0.0684991	+	NM_007684	Cetn3
chr13	99453617	99453966	1.34	0.0684991	+	NM_008242	Foxd1
chr13	101750649	101750998	1.34	0.0684991	+	NM_027139	Taf9
chr13	101750649	101750998	1.34	0.0684991	+	BC042723	Taf9
chr13	101750649	101750998	1.34	0.0684991	+	BC108348	Taf9
chr13	101750649	101750998	1.34	0.0684991	+	NM_001015889	Taf9
chr13	101750649	101750998	1.34	0.0684991	+	NM_027592	Taf9
chr13	101750649	101750998	1.34	0.0684991	+	BC019453	Taf9
chr13	101750649	101750998	1.34	0.0684991	-	BC066855	Rad17
chr13	101750649	101750998	1.34	0.0684991	-	NM_011233	Rad17
chr13	108143899	108144348	1.34	0.0684991	-	AK016720	Kif2a
chr13	108143899	108144348	1.34	0.0684991	-	BC006803	Kif2a
chr13	108143899	108144348	1.34	0.0684991	-	NM_008442	Kif2a
chr18	52817873	52818829	1.34	0.0684991	+	NM_010293	Gykl1
chr18	60563963	60564519	1.34	0.0684991	+	NM_001040201	BC023105
chr18	80363506	80364063	1.34	0.0684991	-	NM_199197	1110032A13Rik
chr18	80363506	80364063	1.34	0.0684991	-	BC064066	1110032A13Rik
chr18	80363506	80364063	1.34	0.0684991	+	BC014770	D18Wsu98e
chr18	80363506	80364063	1.34	0.0684991	+	NM_178604	D18Wsu98e
chr18	80363506	80364063	1.34	0.0684991	+	BC031634	Txnl4
chr18	80363506	80364063	1.34	0.0684991	+	NM_025299	Txnl4
chr18	80363506	80364063	1.34	0.0684991	+	NM_001038608	Txnl4
chr18	84785380	84785730	1.34	0.0684991	-	AK165706	Cndp1
chr18	84785380	84785730	1.34	0.0684991	-	NM_177450	Cndp1
chr18	84785380	84785730	1.34	0.0684991	-	BC043305	Cndp1
chr12	18677309	18677858	1.33	0.0684991	+	NM_001033157	5730507C01Rik
chr12	65993045	65993594	1.33	0.0684991	-	NM_013902	Fkbp3
chr12	65993045	65993594	1.33	0.0684991	+	AK053715	Fancm
chr12	65993045	65993594	1.33	0.0684991	+	AK173211	Fancm
chr12	65993045	65993594	1.33	0.0684991	+	NM_178912	Fancm
chr12	77630097	77630446	1.33	0.0684991	-	NM_013675	Spnb1
chr14	42227278	42227627	1.33	0.0684991	-	NM_027940	1700001F09Rik
chr14	42227278	42227627	1.33	0.0684991	-	BC061060	1700001F09Rik
chr14	53379413	53380762	1.33	0.0684991	+	NM_026851	Mrpl52
chr14	53379413	53380762	1.33	0.0684991	+	BC060043	Mrpl52
chr16	13899516	13899965	1.33	0.0684991	-	AK076846	Ifitm7
chr16	13899516	13899965	1.33	0.0684991	-	NM_028968	Ifitm7
chr16	13899516	13899965	1.33	0.0684991	+	BC022741	2900011O08Rik
chr16	13899516	13899965	1.33	0.0684991	+	NM_144518	2900011O08Rik
chr16	93570058	93570707	1.33	0.0684991	+	BC028763	Cbr3
chr16	93570058	93570707	1.33	0.0684991	+	NM_173047	Cbr3
chr16	93570058	93570707	1.33	0.0684991	+	BC096658	Cbr3
chr16	93570058	93570707	1.33	0.0684991	+	BC087735	Cbr3
chr16	95365548	95365999	1.33	0.0684991	+	BC010794	Kcnj15
chr16	95365548	95365999	1.33	0.0684991	+	BC057915	Kcnj15
chr16	95365548	95365999	1.33	0.0684991	+	NM_001039057	Kcnj15
chr16	95365548	95365999	1.33	0.0684991	+	NM_001039056	Kcnj15
chr16	95365548	95365999	1.33	0.0684991	+	NM_019664	Kcnj15
chr17	11961141	11961590	1.33	0.0684991	+	NM_026644	Agpat4
chr17	11961141	11961590	1.33	0.0684991	+	BC047281	Agpat4
chr17	29341142	29341591	1.33	0.0684991	+	BC021778	Rnf8
chr17	29341142	29341591	1.33	0.0684991	+	NM_021419	Rnf8
chr17	29730298	29730747	1.33	0.0684991	+	BC100559	Zfand3
chr17	29730298	29730747	1.33	0.0684991	+	BC083124	Zfand3
chr17	29730298	29730747	1.33	0.0684991	+	NM_148926	Zfand3
chr17	29730298	29730747	1.33	0.0684991	+	BC034396	Zfand3
chr17	80034996	80035350	1.33	0.0684991	+	NM_176963	Galm
chr17	80034996	80035350	1.33	0.0684991	+	BC028818	Galm
chr17	80196637	80196986	1.33	0.0684991	+	NM_194269	Morn2
chr17	80196637	80196986	1.33	0.0684991	-	AK053628	Dhx57
chr17	80196637	80196986	1.33	0.0684991	-	NM_198942	Dhx57
chr17	80196637	80196986	1.33	0.0684991	-	BC062952	Dhx57
chr17	80196637	80196986	1.33	0.0684991	-	BC065169	Dhx57
chr17	80196637	80196986	1.33	0.0684991	-	BC066091	Dhx57
chr10	84815817	84816166	1.32	0.0684991	+	NM_028709	Btbd11
chr10	114719901	114720250	1.32	0.0684991	-	NM_024454	Rab21
chr10	114719901	114720250	1.32	0.0684991	-	BC055042	Rab21
chr10	119766447	119766996	1.32	0.0684991	+	NM_177313	1700006J14Rik
chr10	119766447	119766996	1.32	0.0684991	-	BC052158	Hmga2
chr10	119766447	119766996	1.32	0.0684991	-	NM_178057	Hmga2
chr10	119766447	119766996	1.32	0.0684991	-	NM_010441	Hmga2
chr10	119766447	119766996	1.32	0.0684991	-	BC069985	Hmga2
chr10	119766447	119766996	1.32	0.0684991	-	BC085085	Hmga2
chr15	34026569	34027018	1.32	0.0684991	+	AK171976	Mtdh
chr15	34026569	34027018	1.32	0.0684991	+	NM_026002	Mtdh
chr15	41617888	41618346	1.32	0.0684991	+	BC089183	Oxr1
chr15	41617888	41618346	1.32	0.0684991	+	AF333985	Oxr1
chr15	41617888	41618346	1.32	0.0684991	+	NM_130885	Oxr1
chr15	72916879	72917233	1.32	0.0684991	+	NM_053068	Chrac1
chr15	72916879	72917233	1.32	0.0684991	+	BC061043	Chrac1
chr15	74825602	74826051	1.32	0.0684991	-	NM_010738	Ly6a
chr15	74825602	74826051	1.32	0.0684991	-	BC002070	Ly6a
chr15	82167670	82168019	1.32	0.0684991	+	NM_177391	C920005C14Rik
chr15	82167670	82168019	1.32	0.0684991	-	AK133576	Naga
chr15	82167670	82168019	1.32	0.0684991	-	NM_008669	Naga
chr15	82167670	82168019	1.32	0.0684991	-	BC021631	Naga
chr15	96884290	96884739	1.32	0.0684991	-	NM_027052	Slc38a4
chr15	102781159	102781508	1.32	0.0684991	+	NM_001024842	Hoxc11
chr15	102781159	102781508	1.32	0.0684991	-	NM_007626	Cbx5
chr15	102781159	102781508	1.32	0.0684991	+	NM_007626	Cbx5
chr19	4906812	4907361	1.32	0.0684991	+	AK015959	Dpp3
chr19	4906812	4907361	1.32	0.0684991	-	AK161343	Bbs1
chr19	4906812	4907361	1.32	0.0684991	-	NM_001033128	Bbs1
chr19	4906812	4907361	1.32	0.0684991	-	NM_133803	Dpp3
chr19	4906812	4907361	1.32	0.0684991	-	BC066817	Dpp3
chr19	19068140	19068599	1.32	0.0684991	-	BC024842	Rorb
chr19	19068140	19068599	1.32	0.0684991	-	NM_146095	Rorb
chr19	23342276	23342630	1.32	0.0684991	-	BC038345	Smc5l1
chr19	23342276	23342630	1.32	0.0684991	-	NM_153808	Smc5l1
chr19	32315332	32315682	1.32	0.0684991	-	BC085298	Tmem23
chr19	32315332	32315682	1.32	0.0684991	-	NM_144792	Tmem23
chr19	38328025	38328476	1.32	0.0684991	+	NM_020278	Lgi1
chr19	38328025	38328476	1.32	0.0684991	+	BC066090	Lgi1
chr19	55793817	55794266	1.32	0.0684991	+	AF363726	Tcf7l2
chr19	55793817	55794266	1.32	0.0684991	+	AF363725	Tcf7l2
chr19	55793817	55794266	1.32	0.0684991	+	AK132465	Tcf7l2
chr19	55793817	55794266	1.32	0.0684991	+	AY072035	Tcf7l2
chr19	55793817	55794266	1.32	0.0684991	+	AF107298	Tcf7l2
chr19	55793817	55794266	1.32	0.0684991	+	AJ223070	Tcf7l2
chr19	55793817	55794266	1.32	0.0684991	+	AK035059	Tcf7l2
chr19	55793817	55794266	1.32	0.0684991	+	BC052022	Tcf7l2
chr19	55793817	55794266	1.32	0.0684991	+	NM_009333	Tcf7l2
chr19	55793817	55794266	1.32	0.0684991	+	AK038720	Tcf7l2
chr3	32555423	32555885	1.32	0.0684991	+	NM_026249	4930429B21Rik
chr3	32555423	32555885	1.32	0.0684991	-	NM_009517	Wig1
chr3	81120542	81120901	1.32	0.0684991	+	NM_019971	Pdgfc
chr3	90552265	90552914	1.32	0.0684991	-	NM_008727	Npr1
chr3	94778376	94778725	1.32	0.0684991	+	NM_019414	Selenbp2
chr3	94778376	94778725	1.32	0.0684991	+	BC024106	Selenbp2
chr3	108274470	108274829	1.32	0.0684991	-	NM_010306	Gnai3
chr3	108274470	108274829	1.32	0.0684991	-	BC041107	Gnai3
chr4	45362240	45362690	1.32	0.0684991	+	AK165246	Wdr32
chr4	45362240	45362690	1.32	0.0684991	+	AK170534	Wdr32
chr4	45362240	45362690	1.32	0.0684991	+	NM_153167	Wdr32
chr4	45362240	45362690	1.32	0.0684991	+	BC085101	Wdr32
chr4	106148138	106148487	1.32	0.0684991	+	AK154150	Pars2
chr4	106148138	106148487	1.32	0.0684991	+	BC038817	Pars2
chr4	106148138	106148487	1.32	0.0684991	+	NM_172272	Pars2
chr4	108333109	108333461	1.32	0.0684991	-	BC058282	Btf3l4
chr4	108333109	108333461	1.32	0.0684991	-	NM_027453	Btf3l4
chr4	108333109	108333461	1.32	0.0684991	+	BC006857	Txndc12
chr4	108333109	108333461	1.32	0.0684991	+	NM_025334	Txndc12
chr4	128692767	128693116	1.32	0.0684991	-	AK139097	S100pbp
chr4	128692767	128693116	1.32	0.0684991	+	BC013552	Yars
chr4	128692767	128693116	1.32	0.0684991	+	BC026615	Yars
chr4	128692767	128693116	1.32	0.0684991	+	BC022143	Yars
chr4	128692767	128693116	1.32	0.0684991	+	NM_134151	Yars
chr4	128692767	128693116	1.32	0.0684991	-	AK046756	S100pbp
chr4	128692767	128693116	1.32	0.0684991	-	BC038329	S100pbp
chr4	128692767	128693116	1.32	0.0684991	-	NM_029036	S100pbp
chr4	128692767	128693116	1.32	0.0684991	-	AK030636	S100pbp
chr4	140413372	140413721	1.32	0.0684991	-	NM_001025608	D4Ertd22e
chr4	140413372	140413721	1.32	0.0684991	-	NM_174996	D4Ertd22e
chr4	140413372	140413721	1.32	0.0684991	-	BC066992	D4Ertd22e
chr4	145054701	145055350	1.32	0.0684991	+	NM_027285	1700029I01Rik
chr5	3006664	3007022	1.32	0.0684991	-	NM_134232	V1rg10
chr5	3008067	3008716	1.32	0.0684991	-	NM_134232	V1rg10
chr5	7964577	7965026	1.32	0.0684991	+	BC006651	Steap4
chr5	7964577	7965026	1.32	0.0684991	+	NM_054098	Steap4
chr5	11599861	11601356	1.32	0.0684991	+	NM_001037919	MGC129481
chr5	11599861	11601356	1.32	0.0684991	-	XM_993706	LOC667990
chr5	13796855	13797304	1.32	0.0684991	+	NM_027650	Speer3
chr5	34831836	34832396	1.32	0.0684991	-	NM_139064	Tnip2
chr5	34831836	34832396	1.32	0.0684991	-	BC052083	Tnip2
chr5	38850944	38851493	1.32	0.0684991	-	NM_011715	Wdr1
chr5	44390429	44390978	1.32	0.0684991	+	NM_001039225	LOC624120
chr5	44390429	44390978	1.32	0.0684991	-	AK085654	Prom1
chr5	44390429	44390978	1.32	0.0684991	-	AK030027	Prom1
chr5	44390429	44390978	1.32	0.0684991	-	BC028286	Prom1
chr5	44390429	44390978	1.32	0.0684991	-	AF039663	Prom1
chr5	44390429	44390978	1.32	0.0684991	-	NM_008935	Prom1
chr5	65772865	65773221	1.32	0.0684991	-	NM_133697	1110003E01Rik
chr11	72228208	72229065	1.31	0.0684991	-	NM_177776	D130058I21Rik
chr11	72228208	72229065	1.31	0.0684991	-	BC037993	D130058I21Rik
chr11	75446121	75446577	1.31	0.0684991	+	BC066112	RP23-136K12.4
chr11	75446121	75446577	1.31	0.0684991	+	NM_008916	RP23-136K12.4
chr11	77797707	77798256	1.31	0.0684991	+	AK010807	Phf12
chr11	77797707	77798256	1.31	0.0684991	+	AK141796	Phf12
chr11	77797707	77798256	1.31	0.0684991	+	AK170155	Phf12
chr11	77797707	77798256	1.31	0.0684991	+	BC043080	Phf12
chr11	77797707	77798256	1.31	0.0684991	+	NM_174852	Phf12
chr11	80970098	80970547	1.31	0.0684991	-	BC038551	Accn1
chr11	80970098	80970547	1.31	0.0684991	-	NM_007384	Accn1
chr11	101973153	101973606	1.31	0.0684991	-	BC011109	Tmem101
chr11	101973153	101973606	1.31	0.0684991	-	NM_029649	Tmem101
chr9	22010697	22011046	1.31	0.0684991	-	BC050092	BC050092
chr9	22010697	22011046	1.31	0.0684991	-	NM_181419	BC050092
chr9	29712478	29713730	1.31	0.0684991	-	AK140516	Hnt
chr9	29712478	29713730	1.31	0.0684991	-	NM_172290	Hnt
chr9	65194843	65195199	1.31	0.0684991	+	NM_001033158	Rasl12
chr9	65924192	65924541	1.31	0.0684991	+	NM_026635	5730536A07Rik
chr9	65924192	65924541	1.31	0.0684991	+	BC005745	5730536A07Rik
chr9	65924192	65924541	1.31	0.0684991	-	AF154120	Snx1
chr9	65924192	65924541	1.31	0.0684991	-	NM_019727	Snx1
chr9	65924192	65924541	1.31	0.0684991	-	BC066044	Snx1
chr9	65924192	65924541	1.31	0.0684991	-	BC066189	Snx1
chr9	104196367	104196820	1.31	0.0684991	-	AK163330	Acpp
chr9	104196367	104196820	1.31	0.0684991	-	NM_019807	Acpp
chr9	104196367	104196820	1.31	0.0684991	-	NM_207668	Acpp
chr9	107731199	107731550	1.31	0.0684991	-	BC026129	Rbm6
chr9	107731199	107731550	1.31	0.0684991	-	NM_029169	Rbm6
chr9	107731199	107731550	1.31	0.0684991	-	NM_011251	Rbm6
chr9	112032115	112032464	1.31	0.0684991	-	BC027107	Arpp21
chr9	112032115	112032464	1.31	0.0684991	-	NM_028755	Arpp21
chr9	112032115	112032464	1.31	0.0684991	-	NM_033264	Arpp21
chr1	26632206	26632655	1.3	0.0684991	-	NM_001033764	4931408C20Rik
chr1	31120380	31121129	1.3	0.0684991	-	NM_027637	4931428L18Rik
chr1	31120380	31121129	1.3	0.0684991	+	NM_153601	Gluld1
chr1	60352747	60353401	1.3	0.0684991	+	BC079545	Abi2
chr1	60352747	60353401	1.3	0.0684991	+	BC079646	Abi2
chr1	60352747	60353401	1.3	0.0684991	+	BC056345	Abi2
chr1	60352747	60353401	1.3	0.0684991	+	NM_198127	Abi2
chr1	69619762	69620122	1.3	0.0684991	-	BC050049	Zfpn1a2
chr1	69619762	69620122	1.3	0.0684991	-	NM_011770	Zfpn1a2
chr1	75051114	75051663	1.3	0.0684991	+	BC011495	Zfand2b
chr1	75051114	75051663	1.3	0.0684991	+	NM_026846	Zfand2b
chr1	88191926	88192285	1.3	0.0684991	-	BC005460	Ncl
chr1	88191926	88192285	1.3	0.0684991	-	NM_010880	Ncl
chr1	108879350	108880916	1.3	0.0684991	-	BC063756	Serpinb3a
chr1	108879350	108880916	1.3	0.0684991	-	NM_009126	Serpinb3a
chr1	132652996	132653545	1.3	0.0684991	+	AK128944	Pigr
chr1	132652996	132653545	1.3	0.0684991	+	NM_011082	Pigr
chr1	132652996	132653545	1.3	0.0684991	+	BC013556	Pigr
chr1	133515570	133516019	1.3	0.0684991	+	NM_145509	5430435G22Rik
chr1	133515570	133516019	1.3	0.0684991	+	AK030688	5430435G22Rik
chr1	133515570	133516019	1.3	0.0684991	+	BC019395	5430435G22Rik
chr1	134304025	134304374	1.3	0.0684991	+	AK171177	Rbbp5
chr1	134304025	134304374	1.3	0.0684991	+	AK154782	Rbbp5
chr1	134304025	134304374	1.3	0.0684991	+	NM_172517	Rbbp5
chr1	134304025	134304374	1.3	0.0684991	+	BC057632	Rbbp5
chr1	161879163	161879513	1.3	0.0684991	+	NM_001024470	4930523C07Rik
chr1	173164792	173165141	1.3	0.0684991	+	NM_011615	Dedd
chr1	179826885	179827336	1.3	0.0684991	+	NM_001034899	LOC545391
chr1	179826885	179827336	1.3	0.0684991	+	XM_982568	LOC666250
chr7	4293014	4293563	1.3	0.0684991	+	BC086636	Brsk1
chr7	4293014	4293563	1.3	0.0684991	+	NM_001003920	Brsk1
chr7	4293014	4293563	1.3	0.0684991	-	NM_024172	1500019G21Rik
chr7	5666901	5667352	1.3	0.0684991	+	NM_031389	Nalp4c
chr7	13559788	13560337	1.3	0.0684991	+	BC099488	MGC117731
chr7	13559788	13560337	1.3	0.0684991	+	NM_001038676	MGC117731
chr7	15444181	15444530	1.3	0.0684991	-	BC021915	Ccdc9
chr7	15444181	15444530	1.3	0.0684991	-	NM_172297	Ccdc9
chr7	30300763	30301312	1.3	0.0684991	-	NM_021397	Zbtb32
chr7	30300763	30301312	1.3	0.0684991	-	NM_029274	Wbp7
chr7	38237781	38238431	1.3	0.0684991	-	NM_001013810	LOC434171
chr7	105625728	105626179	1.3	0.0684991	-	BC024820	Tpp1
chr7	105625728	105626179	1.3	0.0684991	-	NM_009906	Tpp1
chr7	119251821	119252370	1.3	0.0684991	-	NM_025989	Gp2
chr7	119251821	119252370	1.3	0.0684991	-	AK009843	Gp2
chr7	126987348	126987697	1.3	0.0684991	-	BC006920	Cd2bp2
chr7	126987348	126987697	1.3	0.0684991	-	NM_027353	Cd2bp2
chr7	126987348	126987697	1.3	0.0684991	-	NM_144522	Tbc1d10b
chr7	131350738	131351094	1.3	0.0684991	+	BC025089	Bub3
chr7	131350738	131351094	1.3	0.0684991	+	U67327	Bub3
chr7	131350738	131351094	1.3	0.0684991	+	NM_009774	Bub3
chr2	30058577	30059033	1.29	0.0684991	+	NM_177725	Lrrc8a
chr2	30058577	30059033	1.29	0.0684991	+	BC048152	Lrrc8a
chr2	51758272	51758821	1.29	0.0684991	-	NM_030243	0610033I05Rik
chr2	51758272	51758821	1.29	0.0684991	-	BC003333	0610033I05Rik
chr2	76972975	76973424	1.29	0.0684991	-	AK011952	2610301F02Rik
chr2	76972975	76973424	1.29	0.0684991	-	NM_001025576	2610301F02Rik
chr2	90200901	90201450	1.29	0.0684991	+	NM_146333	Olfr1274
chr2	90200901	90201450	1.29	0.0684991	-	XM_001002717	LOC668629
chr2	105024182	105024531	1.29	0.0684991	+	NM_028747	0610012H03Rik
chr2	105024182	105024531	1.29	0.0684991	+	BC057916	0610012H03Rik
chr2	112254963	112255525	1.29	0.0684991	+	NM_133749	2900064A13Rik
chr2	117949095	117949644	1.29	0.0684991	-	AK005924	Fsip1
chr2	117949095	117949644	1.29	0.0684991	-	NM_027759	Fsip1
chr2	118978597	118979346	1.29	0.0684991	+	BC039043	Vps18
chr2	118978597	118979346	1.29	0.0684991	+	AK044821	Vps18
chr2	118978597	118979346	1.29	0.0684991	+	NM_172269	Vps18
chr2	118978597	118979346	1.29	0.0684991	+	BC053341	Spint1
chr2	118978597	118979346	1.29	0.0684991	+	BC036129	Vps18
chr2	118978597	118979346	1.29	0.0684991	+	BC039176	Vps18
chr2	127816578	127816927	1.29	0.0684991	+	BC019556	Bcl2l11
chr2	127816578	127816927	1.29	0.0684991	+	NM_207681	Bcl2l11
chr2	127816578	127816927	1.29	0.0684991	+	NM_009754	Bcl2l11
chr2	127816578	127816927	1.29	0.0684991	+	NM_207680	Bcl2l11
chr2	152916824	152917675	1.29	0.0684991	-	BC058340	Tspyl3
chr2	152916824	152917675	1.29	0.0684991	-	NM_198617	Tspyl3
chr2	155638008	155638757	1.29	0.0684991	-	NM_008109	Gdf5
chr2	155638008	155638757	1.29	0.0684991	-	BC034546	Gdf5
chr2	156699729	156700178	1.29	0.0684991	-	BC025079	1700022L09Rik
chr2	156699729	156700178	1.29	0.0684991	-	NM_025853	1700022L09Rik
chr2	156699729	156700178	1.29	0.0684991	-	BC046807	1700022L09Rik
chr2	158315188	158315542	1.29	0.0684991	+	AK046584	Actr5
chr2	158315188	158315542	1.29	0.0684991	+	NM_175419	Actr5
chr2	158315188	158315542	1.29	0.0684991	+	BC052039	Actr5
chr2	162781747	162782096	1.29	0.0684991	-	NM_026630	2410116G06Rik
chr6	3953186	3953644	1.29	0.0684991	+	BC039062	Gng11
chr6	3953186	3953644	1.29	0.0684991	+	NM_025331	Gng11
chr6	3953186	3953644	1.29	0.0684991	+	BC040065	Gng11
chr6	85103776	85104325	1.29	0.0684991	-	NM_011467	Spr
chr6	85103776	85104325	1.29	0.0684991	-	BC010400	Spr
chr6	85103776	85104325	1.29	0.0684991	-	BC054423	Spr
chr6	118385736	118386185	1.29	0.0684991	-	BC057054	Bms1l
chr6	118385736	118386185	1.29	0.0684991	-	NM_194339	Bms1l
chr6	123087210	123087759	1.29	0.0684991	+	BC096565	Clec4a2
chr6	123087210	123087759	1.29	0.0684991	+	BC006623	Clec4a2
chr6	123087210	123087759	1.29	0.0684991	+	BC075729	Clec4a2
chr6	123087210	123087759	1.29	0.0684991	+	NM_011999	Clec4a2
chr6	128322513	128322971	1.29	0.0684991	-	NM_197981	5930416I19Rik
chr6	128322513	128322971	1.29	0.0684991	-	BC027368	5930416I19Rik
chr6	128322513	128322971	1.29	0.0684991	-	AK142527	Tulp3
chr6	128322513	128322971	1.29	0.0684991	-	NM_011657	Tulp3
chr6	128322513	128322971	1.29	0.0684991	-	BC060068	Tulp3
chr8	32576280	32576829	1.29	0.0684991	+	AK171823	Rnf122
chr8	32576280	32576829	1.29	0.0684991	+	BC038399	Rnf122
chr8	32576280	32576829	1.29	0.0684991	+	NM_175136	Rnf122
chr8	63876804	63877265	1.29	0.0684991	+	NM_177148	B230317F23Rik
chr8	63876804	63877265	1.29	0.0684991	-	AK159698	Clcn3
chr8	63876804	63877265	1.29	0.0684991	-	AK150688	Clcn3
chr8	63876804	63877265	1.29	0.0684991	-	NM_007711	Clcn3
chr8	109227843	109228192	1.29	0.0684991	-	BC043077	Smpd3
chr8	109227843	109228192	1.29	0.0684991	-	NM_021491	Smpd3
chr8	113105317	113105872	1.29	0.0684991	+	BC025546	BC025546
chr8	113105317	113105872	1.29	0.0684991	+	NM_146215	BC025546
chrX	33643693	33644142	1.2	0.0684991	-	NM_001033234	Gm9
chrX	33820193	33820542	1.2	0.0684991	+	NM_001039695	Rhox4d
chrX	33820193	33820542	1.2	0.0684991	+	AF265350	Rhox4b
chrX	98360458	98360907	1.2	0.0684991	-	BC037660	Ercc6l
chrX	98360458	98360907	1.2	0.0684991	-	NM_146235	Ercc6l
chrX	99522116	99522569	1.2	0.0684991	+	NM_007674	Cdx4
chrX	129946963	129947412	1.2	0.0684991	+	BC005461	Hnrph2
chrX	129946963	129947412	1.2	0.0684991	+	NM_019868	Hnrph2
chrX	129946963	129947412	1.2	0.0684991	-	BC009021	Gla
chrX	129946963	129947412	1.2	0.0684991	-	NM_013463	Gla
chrX	130648579	130648928	1.2	0.0684991	+	NM_031390	Pramel3
chrX	132337818	132338278	1.2	0.0684991	+	BC017627	Zcchc18
chrX	132337818	132338278	1.2	0.0684991	+	NM_001035509	Zcchc18
chrX	132337818	132338278	1.2	0.0684991	+	NM_001035510	Zcchc18
chrX	132337818	132338278	1.2	0.0684991	+	NM_025893	Zcchc18
chr13	21795686	21796038	1.5	0.0688525	+	BC061044	Hist1h2bp
chr13	21795686	21796038	1.5	0.0688525	+	NM_178202	Hist1h2bp
chr13	21795686	21796038	1.5	0.0688525	-	NM_178184	Hist1h2an
chr13	21795686	21796038	1.5	0.0688525	-	NM_178207	Hist1h3i
chr13	50441817	50442366	1.5	0.0688525	+	NM_175401	Fbxw17
chr13	101886243	101886692	1.5	0.0688525	-	BC085238	Ccnb1
chr13	101886243	101886692	1.5	0.0688525	-	NM_172301	Ccnb1
chr13	101886243	101886692	1.5	0.0688525	-	BC080202	Ccnb1
chr14	3438145	3438694	1.49	0.0688525	-	NM_177135	D830030K20Rik
chr14	18393183	18393939	1.49	0.0688525	-	BC060995	LOC432825
chr14	18393183	18393939	1.49	0.0688525	-	NM_001024706	LOC432825
chr18	60974793	60975142	1.49	0.0688525	-	NM_011552	Tcof1
chr18	60974793	60975142	1.49	0.0688525	-	BC057342	Tcof1
chr10	78121573	78122335	1.48	0.0688525	-	BC103555	Casp14
chr10	78121573	78122335	1.48	0.0688525	-	NM_009809	Casp14
chr10	89162394	89162957	1.48	0.0688525	-	NM_025914	Actr6
chr10	89162394	89162957	1.48	0.0688525	-	BC062137	Actr6
chr10	93320501	93320950	1.48	0.0688525	-	NM_019648	Metap2
chr10	94847809	94848262	1.48	0.0688525	-	BC106153	Socs2
chr10	94847809	94848262	1.48	0.0688525	-	NM_007706	Socs2
chr12	71370858	71371315	1.48	0.0688525	+	BC021533	Txndc1
chr12	71370858	71371315	1.48	0.0688525	+	BC017603	Txndc1
chr12	71370858	71371315	1.48	0.0688525	+	NM_028339	Txndc1
chr12	85250494	85251143	1.48	0.0688525	+	AK131889	Coq6
chr12	85250494	85251143	1.48	0.0688525	+	NM_172582	Coq6
chr12	85250494	85251143	1.48	0.0688525	-	AK046195	9830169C18Rik
chr12	85250494	85251143	1.48	0.0688525	-	NM_172581	9830169C18Rik
chr12	85250494	85251143	1.48	0.0688525	-	BC062132	9830169C18Rik
chr17	12760046	12760405	1.48	0.0688525	+	AK151445	Tcp1
chr17	12760046	12760405	1.48	0.0688525	+	BC003809	Tcp1
chr17	12760046	12760405	1.48	0.0688525	+	NM_013686	Tcp1
chr17	12760046	12760405	1.48	0.0688525	-	BC011425	Mrpl18
chr17	12760046	12760405	1.48	0.0688525	-	NM_026310	Mrpl18
chr17	17533681	17534031	1.48	0.0688525	+	NM_029205	4930546H06Rik
chr17	40396857	40397909	1.48	0.0688525	-	NM_031863	2610528M18Rik
chr17	40396857	40397909	1.48	0.0688525	-	BC018524	2610528M18Rik
chr17	40396857	40397909	1.48	0.0688525	+	BC019175	Mut
chr17	40396857	40397909	1.48	0.0688525	+	NM_008650	Mut
chr17	46144627	46145076	1.48	0.0688525	+	NM_010787	Mea1
chr17	46144627	46145076	1.48	0.0688525	+	BC013344	Mea1
chr17	46144627	46145076	1.48	0.0688525	-	NM_027910	Klhdc3
chr17	46144627	46145076	1.48	0.0688525	-	BC018154	Klhdc3
chr15	102835912	102836261	1.47	0.0688525	+	NM_010465	Hoxc6
chr15	102835912	102836261	1.47	0.0688525	+	AK050798	Hoxc6
chr15	102835912	102836261	1.47	0.0688525	+	NM_007626	Cbx5
chr15	102835912	102836261	1.47	0.0688525	-	NM_007626	Cbx5
chr3	101099761	101100110	1.47	0.0688525	-	NM_001013026	Ttf2
chr3	101099761	101100110	1.47	0.0688525	-	BC087733	Ttf2
chr3	101099761	101100110	1.47	0.0688525	-	BC096625	Ttf2
chr3	151776418	151776767	1.47	0.0688525	-	BC064794	Ptgfr
chr3	151776418	151776767	1.47	0.0688525	-	NM_008966	Ptgfr
chr4	128494868	128495319	1.47	0.0688525	+	NM_001033966	Ak2
chr4	128494868	128495319	1.47	0.0688525	+	NM_016895	Ak2
chr4	128494868	128495319	1.47	0.0688525	+	BC008610	Ak2
chr4	146883367	146883825	1.47	0.0688525	+	AK150159	Mthfr
chr4	146883367	146883825	1.47	0.0688525	+	BC052466	Mthfr
chr4	146883367	146883825	1.47	0.0688525	+	NM_010840	Mthfr
chr4	146883367	146883825	1.47	0.0688525	+	BC051017	Mthfr
chr4	146883367	146883825	1.47	0.0688525	-	NM_011929	Clcn6
chr5	78076829	78077478	1.47	0.0688525	+	NM_206935	Arl9
chr5	93039168	93039525	1.47	0.0688525	+	XM_980102	Thap6
chr5	93039168	93039525	1.47	0.0688525	-	BC023138	Rchy1
chr5	93039168	93039525	1.47	0.0688525	-	BC057143	Rchy1
chr5	93039168	93039525	1.47	0.0688525	-	NM_026557	Rchy1
chr5	105933080	105934729	1.47	0.0688525	+	NM_178701	Lrrc8d
chr5	123411234	123411583	1.47	0.0688525	+	NM_001040398	Setd1b
chr5	138390301	138390653	1.47	0.0688525	+	BC004664	Cops6
chr5	138390301	138390653	1.47	0.0688525	+	NM_012002	Cops6
chr5	138390301	138390653	1.47	0.0688525	+	BC014286	Cops6
chr5	138390301	138390653	1.47	0.0688525	-	AK220556	Zfp113
chr5	138390301	138390653	1.47	0.0688525	-	BC054525	Zfp113
chr5	138390301	138390653	1.47	0.0688525	-	NM_019747	Zfp113
chr11	34963378	34963927	1.46	0.0688525	+	NM_011412	Slit3
chr11	44459556	44460205	1.46	0.0688525	+	AK051438	Ebf1
chr11	44459556	44460205	1.46	0.0688525	+	AK139021	Ebf1
chr11	44459556	44460205	1.46	0.0688525	+	NM_007897	Ebf1
chr11	44459556	44460205	1.46	0.0688525	+	AK031239	Ebf1
chr11	44459556	44460205	1.46	0.0688525	+	AK137389	Ebf1
chr11	50219485	50220140	1.46	0.0688525	+	NM_021510	Hnrph1
chr11	50219485	50220140	1.46	0.0688525	+	AK088169	Hnrph1
chr11	50219485	50220140	1.46	0.0688525	+	BC042187	Hnrph1
chr11	50219485	50220140	1.46	0.0688525	+	BC056224	Hnrph1
chr11	69489838	69490287	1.46	0.0688525	-	BC037014	Senp3
chr11	69489838	69490287	1.46	0.0688525	-	NM_030702	Senp3
chr11	69489838	69490287	1.46	0.0688525	-	X03039	Eif4a1
chr11	69489838	69490287	1.46	0.0688525	-	BC049915	Eif4a1
chr11	69489838	69490287	1.46	0.0688525	-	AK162017	Eif4a1
chr11	69489838	69490287	1.46	0.0688525	-	AK146424	Eif4a1
chr11	69489838	69490287	1.46	0.0688525	-	NM_144958	Eif4a1
chr11	69489838	69490287	1.46	0.0688525	-	AK166439	Eif4a1
chr11	69729086	69729435	1.46	0.0688525	+	NM_019726	Gps2
chr11	69729086	69729435	1.46	0.0688525	+	BC011317	Gps2
chr11	69729086	69729435	1.46	0.0688525	+	NM_001013414	0610025P10Rik
chr11	97598863	97599218	1.46	0.0688525	-	BC081448	Rpl23
chr11	97598863	97599218	1.46	0.0688525	-	BC025918	Rpl23
chr11	97598863	97599218	1.46	0.0688525	-	NM_022891	Rpl23
chr11	121267491	121267840	1.46	0.0688525	+	NM_022014	Fn3k
chr11	121267491	121267840	1.46	0.0688525	+	NM_029878	Tbcd
chr11	121267491	121267840	1.46	0.0688525	+	BC059843	Tbcd
chr9	7490224	7491273	1.46	0.0688525	+	NM_019471	Mmp10
chr9	21116984	21117433	1.46	0.0688525	+	BC047272	Ilf3
chr9	21116984	21117433	1.46	0.0688525	+	DQ104406	Ilf3
chr9	21116984	21117433	1.46	0.0688525	+	AK048096	Ilf3
chr9	21116984	21117433	1.46	0.0688525	+	AK128936	Ilf3
chr9	21116984	21117433	1.46	0.0688525	+	NM_010561	Ilf3
chr9	53062964	53063623	1.46	0.0688525	+	NM_176846	Exph5
chr9	78165172	78165821	1.46	0.0688525	-	NM_026480	2410146L05Rik
chr9	78165172	78165821	1.46	0.0688525	-	BC062245	2410146L05Rik
chr1	42794028	42794477	1.45	0.0688525	+	AK144656	Mrps9
chr1	42794028	42794477	1.45	0.0688525	+	NM_023514	Mrps9
chr1	90133052	90133901	1.45	0.0688525	+	NM_134252	Trpm8
chr1	141237893	141238254	1.45	0.0688525	+	NM_172643	Zbtb41
chr1	162030936	162031287	1.45	0.0688525	+	BC044057	Mrps14
chr1	162030936	162031287	1.45	0.0688525	+	NM_025474	Mrps14
chr1	172987546	172987895	1.45	0.0688525	+	NM_008623	Mpz
chr1	172987546	172987895	1.45	0.0688525	-	NM_025321	Sdhc
chr1	172987546	172987895	1.45	0.0688525	-	BC083091	Sdhc
chr1	172987546	172987895	1.45	0.0688525	-	BC005779	Sdhc
chr7	4262937	4263486	1.45	0.0688525	-	AK080891	Saps1
chr7	4262937	4263486	1.45	0.0688525	-	NM_024172	1500019G21Rik
chr7	4262937	4263486	1.45	0.0688525	-	BC053076	Saps1
chr7	4262937	4263486	1.45	0.0688525	-	NM_172894	Saps1
chr7	4415927	4416276	1.45	0.0688525	-	NM_133777	Ube2s
chr7	4415927	4416276	1.45	0.0688525	-	BC012255	Ube2s
chr7	4415927	4416276	1.45	0.0688525	-	BC030171	Ube2s
chr7	4415927	4416276	1.45	0.0688525	-	BC083323	Ube2s
chr7	9879383	9879939	1.45	0.0688525	+	NM_001013765	Gm397
chr7	14494854	14495303	1.45	0.0688525	+	NM_027802	Obox1
chr7	100366045	100366594	1.45	0.0688525	+	BC012697	Ucp2
chr7	100366045	100366594	1.45	0.0688525	+	NM_011671	Ucp2
chr7	119584178	119584627	1.45	0.0688525	-	BC090961	Exod1
chr7	119584178	119584627	1.45	0.0688525	-	NM_027698	Exod1
chr7	119584178	119584627	1.45	0.0688525	-	AK016902	Exod1
chr7	119584178	119584627	1.45	0.0688525	+	NM_028129	2610020H08Rik
chr7	119584178	119584627	1.45	0.0688525	+	BC053445	2610020H08Rik
chr7	119584178	119584627	1.45	0.0688525	+	NM_001004187	2610020H08Rik
chr2	121851640	121852096	1.44	0.0688525	-	NM_026251	4930424G05Rik
chr2	121851640	121852096	1.44	0.0688525	+	BC050815	Rnf36
chr2	121851640	121852096	1.44	0.0688525	+	NM_080510	Rnf36
chr2	130114429	130114780	1.44	0.0688525	-	BC064802	A930025D01Rik
chr2	130114429	130114780	1.44	0.0688525	-	NM_178762	A930025D01Rik
chr2	130114429	130114780	1.44	0.0688525	-	AK081584	A930025D01Rik
chr2	130114429	130114780	1.44	0.0688525	+	AK049872	Vps16
chr2	130114429	130114780	1.44	0.0688525	+	BC025626	Vps16
chr2	130114429	130114780	1.44	0.0688525	+	NM_030559	Vps16
chr6	13629373	13629729	1.44	0.0688525	-	NM_175312	B630005N14Rik
chr6	31328107	31328556	1.44	0.0688525	+	AK164822	Mkln1
chr6	31328107	31328556	1.44	0.0688525	+	BC013703	Mkln1
chr6	31328107	31328556	1.44	0.0688525	+	NM_013791	Mkln1
chr6	86330416	86330765	1.44	0.0688525	+	BC103775	2010309E21Rik
chr6	86330416	86330765	1.44	0.0688525	+	BC024049	2010309E21Rik
chr6	86330416	86330765	1.44	0.0688525	+	NM_025591	2010309E21Rik
chr6	95685258	95686007	1.44	0.0688525	-	BC080781	Suclg2
chr6	95685258	95686007	1.44	0.0688525	-	NM_011507	Suclg2
chr8	22823028	22823386	1.43	0.0688525	-	NM_007846	Defcr-rs12
chr8	22823028	22823386	1.43	0.0688525	-	NM_007844	Defcr-rs1
chr8	80414657	80415116	1.43	0.0688525	-	NM_030113	Arhgap10
chr8	80414657	80415116	1.43	0.0688525	-	AY179966	Arhgap10
chr8	80414657	80415116	1.43	0.0688525	-	AY179967	Arhgap10
chrX	7039802	7040351	1.34	0.0688525	+	BC027376	Pim2
chrX	7039802	7040351	1.34	0.0688525	+	NM_145736	Pim2
chrX	7039802	7040351	1.34	0.0688525	+	BC037701	Slc35a2
chrX	7039802	7040351	1.34	0.0688525	+	NM_078484	Slc35a2
chrX	33786102	33786451	1.34	0.0688525	+	XM_975303	Rhox4c
chrX	33786102	33786451	1.34	0.0688525	+	NM_001039689	Rhox4c
chrX	97263056	97263405	1.34	0.0688525	-	AK082794	Tex11
chrX	97263056	97263405	1.34	0.0688525	-	NM_031384	Tex11
chr10	78938598	78938847	1.53	0.0688759	-	NM_015817	Ppap2c
chr10	78938598	78938847	1.53	0.0688759	-	BC010332	Ppap2c
chr10	80572552	80572801	1.53	0.0688759	-	NM_021501	Pias4
chr10	80572552	80572801	1.53	0.0688759	-	BC025159	Pias4
chr10	115879237	115879486	1.53	0.0688759	-	NM_021452	Kcnmb4
chr19	38995146	38995511	1.53	0.0688759	+	BC100394	Hells
chr19	38995146	38995511	1.53	0.0688759	+	NM_008234	Hells
chr19	47973792	47974049	1.53	0.0688759	-	AK160686	BC063749
chr19	47973792	47974049	1.53	0.0688759	-	NM_001001738	BC063749
chr19	47973792	47974049	1.53	0.0688759	-	BC063749	BC063749
chr19	47973792	47974049	1.53	0.0688759	-	AK014581	D19Ertd652e
chr11	102740682	102740931	1.52	0.0688759	-	NM_197959	3000004C01Rik
chr11	102740682	102740931	1.52	0.0688759	-	BC057614	3000004C01Rik
chr5	115183447	115183696	1.52	0.0688759	+	NM_145209	Oasl1
chr5	115183447	115183696	1.52	0.0688759	+	BC032152	Oasl1
chr5	140955552	140955804	1.52	0.0688759	+	AK043212	AA881470
chr5	140955552	140955804	1.52	0.0688759	+	NM_172724	AA881470
chr5	140955552	140955804	1.52	0.0688759	+	NM_181066	AA881470
chr5	140955552	140955804	1.52	0.0688759	+	BC068301	AA881470
chr5	140955552	140955804	1.52	0.0688759	-	AK029333	Iqce
chr5	140955552	140955804	1.52	0.0688759	-	AK006472	Iqce
chr5	140955552	140955804	1.52	0.0688759	-	BC059223	Iqce
chr5	140955552	140955804	1.52	0.0688759	-	NM_028833	Iqce
chr9	20882712	20882961	1.51	0.0688759	-	AK154438	Tyk2
chr9	20882712	20882961	1.51	0.0688759	-	NM_018793	Tyk2
chr9	42858081	42858430	1.51	0.0688759	-	AK009331	Arhgef12
chr9	42858081	42858430	1.51	0.0688759	-	BC052785	Arhgef12
chr9	42858081	42858430	1.51	0.0688759	-	AK122267	Arhgef12
chr9	42858081	42858430	1.51	0.0688759	-	NM_027144	Arhgef12
chr1	15789271	15789620	1.5	0.0688759	+	NM_009352	Terf1
chr1	15789271	15789620	1.5	0.0688759	+	BC034866	Terf1
chr1	15789271	15789620	1.5	0.0688759	+	AB109563	Terf1
chr1	15789271	15789620	1.5	0.0688759	+	AK132022	Terf1
chr1	34402703	34402959	1.5	0.0688759	+	NM_011206	Ptpn18
chr1	34402703	34402959	1.5	0.0688759	+	BC008512	Ptpn18
chr7	27886242	27886592	1.5	0.0688759	+	NM_007991	Fbl
chr7	27886242	27886592	1.5	0.0688759	+	BC092274	Fbl
chr7	27886242	27886592	1.5	0.0688759	+	NM_010092	Dyrk1b
chr7	27886242	27886592	1.5	0.0688759	+	BC019545	Dyrk1b
chr7	27886242	27886592	1.5	0.0688759	+	NM_001037957	Dyrk1b
chr7	34361206	34361455	1.5	0.0688759	+	XM_001001628	LOC668467
chr7	34361206	34361455	1.5	0.0688759	-	BC031749	Kctd15
chr7	34361206	34361455	1.5	0.0688759	-	NM_146188	Kctd15
chr7	72179608	72179857	1.5	0.0688759	-	BC086658	Gm489
chr7	72179608	72179857	1.5	0.0688759	-	NM_001024703	Gm489
chr6	39049458	39049907	1.49	0.0688759	-	NM_172893	Parp12
chr8	20426815	20427075	1.48	0.0688759	-	NM_001024708	LOC436177
chr8	20426815	20427075	1.48	0.0688759	-	NM_001033456	2610005L07Rik
chr8	20426815	20427075	1.48	0.0688759	-	BC058969	LOC436177
chr8	120559192	120559441	1.48	0.0688759	-	NM_028725	4632417N05Rik
chrX	132167199	132167448	1.38	0.0688759	+	BC027010	Plp1
chrX	132167199	132167448	1.38	0.0688759	+	NM_011123	Plp1
chr5_random	420561	420810	1.13	0.0688759	+	NM_177913	A430089I19Rik
chr18	3471827	3472084	1.44	0.0688917	+	NM_001034897	LOC545238
chr12	56412419	56412670	1.43	0.0688917	-	BC046754	Nfkbia
chr12	56412419	56412670	1.43	0.0688917	-	NM_010907	Nfkbia
chr10	59584664	59585016	1.42	0.0688917	-	NM_016803	Chst3
chr19	3708532	3708781	1.42	0.0688917	+	NM_028077	1810055G02Rik
chr19	3708532	3708781	1.42	0.0688917	+	BC019471	1810055G02Rik
chr4	61694288	61694537	1.42	0.0688917	-	BC063757	Zfp37
chr4	61694288	61694537	1.42	0.0688917	-	X89264	Zfp37
chr4	61694288	61694537	1.42	0.0688917	-	NM_009554	Zfp37
chr4	125762708	125762957	1.42	0.0688917	+	BC003736	Trappc3
chr4	125762708	125762957	1.42	0.0688917	+	NM_013718	Trappc3
chr4	125762708	125762957	1.42	0.0688917	-	BC023677	Rprc1
chr4	125762708	125762957	1.42	0.0688917	-	NM_144941	Rprc1
chr11	4965754	4966003	1.41	0.0688917	-	BC031785	Gas2l1
chr11	4965754	4966003	1.41	0.0688917	-	NM_030228	Gas2l1
chr11	4965754	4966003	1.41	0.0688917	-	NM_030228	Gas2l1
chr11	4965754	4966003	1.41	0.0688917	-	AK019661	Gas2l1
chr11	4965754	4966003	1.41	0.0688917	-	NM_144560	Gas2l1
chr11	98018103	98018352	1.41	0.0688917	+	NM_026952	Crkrs
chr9	59375142	59375503	1.41	0.0688917	+	NM_175235	Brunol6
chr9	96827207	96827456	1.41	0.0688917	-	AK083698	Spsb4
chr9	96827207	96827456	1.41	0.0688917	-	BC094332	Spsb4
chr9	96827207	96827456	1.41	0.0688917	-	NM_145134	Spsb4
chr9	96827207	96827456	1.41	0.0688917	-	BC055705	Spsb4
chr1	132768487	132768736	1.4	0.0688917	-	NM_001009940	Il19
chr1	141194952	141195205	1.4	0.0688917	-	AF492496	Crb1
chr1	141194952	141195205	1.4	0.0688917	-	NM_133239	Crb1
chr7	28449789	28450038	1.4	0.0688917	-	BC027522	Mrps12
chr7	28449789	28450038	1.4	0.0688917	-	BC012679	Mrps12
chr7	28449789	28450038	1.4	0.0688917	-	NM_011885	Mrps12
chr7	28449789	28450038	1.4	0.0688917	+	BC079664	Sars2
chr7	28449789	28450038	1.4	0.0688917	+	NM_023637	Sars2
chr7	81085250	81085499	1.4	0.0688917	+	NM_008803	Pde8a
chr2	13190831	13191088	1.39	0.0688917	-	AK169076	Rsu1
chr2	13190831	13191088	1.39	0.0688917	-	NM_009105	Rsu1
chr2	14147367	14147616	1.39	0.0688917	+	NM_008625	Mrc1
chr2	90896535	90896784	1.39	0.0688917	+	NM_011355	Sfpi1
chr2	90896535	90896784	1.39	0.0688917	+	BC003815	Sfpi1
chr2	90896535	90896784	1.39	0.0688917	+	L03215	Sfpi1
chr2	129885034	129885383	1.39	0.0688917	+	NM_138655	Tmc2
chr2	131838250	131838499	1.39	0.0688917	-	NM_018824	Slc23a2
chr2	164459733	164459986	1.39	0.0688917	+	NM_026785	Ube2c
chr2	164459733	164459986	1.39	0.0688917	+	NM_133763	Dnttip1
chr2	164459733	164459986	1.39	0.0688917	+	BC003486	Dnttip1
chrY_random	1407247	1407501	1.05	0.0688917	+	NM_001037748	LOC380994
chrY_random	1407247	1407501	1.05	0.0688917	+	NM_201530	Sly
chrY_random	1407247	1407501	1.05	0.0688917	+	BC099537	LOC380994
chr13	17729859	17731008	1.39	0.0696742	-	BC031741	Rala
chr13	17729859	17731008	1.39	0.0696742	-	NM_019491	Rala
chr13	23541719	23542768	1.39	0.0696742	+	NM_175661	Hist1h2af
chr13	23541719	23542768	1.39	0.0696742	+	NM_145073	Hist1h3g
chr13	66726398	66727560	1.39	0.0696742	-	NM_183119	2410141K09Rik
chr18	67371199	67372248	1.39	0.0696742	-	AK172000	Mppe1
chr18	67371199	67372248	1.39	0.0696742	-	NM_172630	Mppe1
chr18	67371199	67372248	1.39	0.0696742	-	BC045146	Mppe1
chr18	67371199	67372248	1.39	0.0696742	-	BC086456	Mppe1
chr12	25295961	25296810	1.38	0.0696742	+	BC085136	Rrm2
chr12	25295961	25296810	1.38	0.0696742	+	NM_009104	Rrm2
chr16	45076760	45077216	1.38	0.0696742	-	BC011115	Slc35a5
chr16	45076760	45077216	1.38	0.0696742	-	NM_028756	Slc35a5
chr16	45076760	45077216	1.38	0.0696742	+	BC010809	Atg3
chr16	45076760	45077216	1.38	0.0696742	+	NM_026402	Atg3
chr10	126465633	126466182	1.37	0.0696742	+	BC046336	Cdk4
chr10	126465633	126466182	1.37	0.0696742	+	BC052694	Cdk4
chr10	126465633	126466182	1.37	0.0696742	+	NM_009870	Cdk4
chr10	126465633	126466182	1.37	0.0696742	-	NM_001033262	2009-03-01
chr3	96681048	96681599	1.37	0.0696742	+	BC052924	Ankrd34
chr3	96681048	96681599	1.37	0.0696742	+	NM_001024851	Ankrd34
chr3	96681048	96681599	1.37	0.0696742	-	NM_027241	Polr3gl
chr3	96681048	96681599	1.37	0.0696742	-	BC027083	Polr3gl
chr3	115997980	115998931	1.37	0.0696742	+	BC031438	Extl2
chr3	115997980	115998931	1.37	0.0696742	+	NM_021388	Extl2
chr3	115997980	115998931	1.37	0.0696742	+	BC094444	Extl2
chr3	115997980	115998931	1.37	0.0696742	-	NM_023214	Slc30a7
chr3	115997980	115998931	1.37	0.0696742	-	BC017136	Slc30a7
chr3	115997980	115998931	1.37	0.0696742	-	BC050193	Slc30a7
chr4	138623468	138624026	1.37	0.0696742	-	BC096556	2610012O22Rik
chr4	138623468	138624026	1.37	0.0696742	-	BC005734	2610012O22Rik
chr4	138623468	138624026	1.37	0.0696742	-	NM_023536	2610012O22Rik
chr4	138623468	138624026	1.37	0.0696742	+	AK049061	C230096C10Rik
chr4	138623468	138624026	1.37	0.0696742	+	NM_001039200	C230096C10Rik
chr4	138623468	138624026	1.37	0.0696742	+	NM_146157	C230096C10Rik
chr5	38507498	38508047	1.37	0.0696742	-	AK044991	Zfp509
chr5	38507498	38508047	1.37	0.0696742	+	NM_025281	Lyar
chr5	38507498	38508047	1.37	0.0696742	-	BC028988	Zfp509
chr5	38507498	38508047	1.37	0.0696742	-	NM_029162	Zfp509
chr11	33498501	33499750	1.36	0.0696742	+	NM_001033265	D130052B06Rik
chr9	7177846	7178406	1.36	0.0696742	-	AK046538	Dync2h1
chr9	7177846	7178406	1.36	0.0696742	-	NM_029851	Dync2h1
chr9	123325803	123326952	1.36	0.0696742	+	BC056449	Limd1
chr9	123325803	123326952	1.36	0.0696742	+	NM_013860	Limd1
chr1	10023620	10024472	1.35	0.0696742	-	AK133073	Cops5
chr1	10023620	10024472	1.35	0.0696742	-	NM_013715	Cops5
chr1	10023620	10024472	1.35	0.0696742	-	BC046753	Cops5
chr1	10023620	10024472	1.35	0.0696742	+	BC019581	4930413O22Rik
chr1	10023620	10024472	1.35	0.0696742	+	AK032310	4930413O22Rik
chr1	155186326	155186975	1.35	0.0696742	+	BC113157	1700012A16Rik
chr1	155186326	155186975	1.35	0.0696742	+	NM_001033162	1700012A16Rik
chr7	44614970	44615619	1.35	0.0696742	-	NM_178734	Zfp473
chr7	44614970	44615619	1.35	0.0696742	-	BC096555	Zfp473
chr7	44614970	44615619	1.35	0.0696742	+	BC024839	Vrk3
chr7	44614970	44615619	1.35	0.0696742	+	NM_133945	Vrk3
chr7	97327695	97328346	1.35	0.0696742	+	NM_001012434	Kctd14
chr7	97327695	97328346	1.35	0.0696742	+	BC024588	Kctd14
chr7	97327695	97328346	1.35	0.0696742	+	NM_001010826	Kctd14
chr18	46652721	46652970	1.39	0.0713196	-	NM_173423	Fem1c
chr12	29336133	29336382	1.38	0.0713196	-	AK086217	Ttc15
chr12	29336133	29336382	1.38	0.0713196	-	AK031763	Ttc15
chr12	29336133	29336382	1.38	0.0713196	-	BC030887	Ttc15
chr12	29336133	29336382	1.38	0.0713196	-	BC024077	Ttc15
chr12	29336133	29336382	1.38	0.0713196	-	NM_178811	Ttc15
chr12	29336133	29336382	1.38	0.0713196	+	BC031458	Tssc1
chr12	29336133	29336382	1.38	0.0713196	+	NM_201357	Tssc1
chr16	4633787	4634036	1.38	0.0713196	-	AK078389	1110025F24Rik
chr16	4633787	4634036	1.38	0.0713196	-	AK012340	1110025F24Rik
chr16	4633787	4634036	1.38	0.0713196	-	BC030039	1110025F24Rik
chr16	4633787	4634036	1.38	0.0713196	-	NM_026393	1110025F24Rik
chr16	20410870	20411119	1.38	0.0713196	+	NM_172265	Eif2b5
chr16	20410870	20411119	1.38	0.0713196	+	BC085255	Eif2b5
chr16	89851309	89851558	1.38	0.0713196	-	NM_009384	Tiam1
chr10	77048085	77048334	1.37	0.0713196	+	NM_019929	Sumo3
chr10	77048085	77048334	1.37	0.0713196	+	AK170896	Sumo3
chr5	34651246	34651498	1.37	0.0713196	+	XM_977748	A830049F12Rik
chr5	34651246	34651498	1.37	0.0713196	+	NM_011278	Rnf4
chr5	34651246	34651498	1.37	0.0713196	+	BC003282	Rnf4
chr5	139598308	139598557	1.37	0.0713196	-	NM_197980	2810437L13Rik
chr11	49044922	49045272	1.36	0.0713196	+	NM_009562	Zfp62
chr11	49044922	49045272	1.36	0.0713196	+	NM_001024846	Zfp62
chr11	60515534	60515783	1.36	0.0713196	+	BC055399	Llgl1
chr11	60515534	60515783	1.36	0.0713196	+	BC050913	Llgl1
chr11	60515534	60515783	1.36	0.0713196	+	NM_008502	Llgl1
chr1	158237371	158237620	1.35	0.0713196	-	NM_001033180	9430070O13Rik
chr7	35357942	35358199	1.35	0.0713196	-	NM_019746	Pdcd5
chr7	35357942	35358199	1.35	0.0713196	-	BC048476	Pdcd5
chr7	35357942	35358199	1.35	0.0713196	-	BC056167	Pdcd5
chr6	144166139	144166388	1.34	0.0713196	-	BC110478	Sox5
chr6	144166139	144166388	1.34	0.0713196	-	NM_011444	Sox5
chr6	144166139	144166388	1.34	0.0713196	-	AJ010604	Sox5
chr8	72138237	72138494	1.34	0.0713196	+	NM_001013379	D10627
chr8	108768079	108768458	1.34	0.0713196	+	AK146527	BC022641
chr8	108768079	108768458	1.34	0.0713196	+	BC053081	BC022641
chr8	108768079	108768458	1.34	0.0713196	+	NM_181594	BC022641
chr8	108768079	108768458	1.34	0.0713196	+	BC086773	Nutf2
chr8	108768079	108768458	1.34	0.0713196	+	NM_026532	Nutf2
chr8	108768079	108768458	1.34	0.0713196	+	BC003955	Nutf2
chr8	108768079	108768458	1.34	0.0713196	+	BC083165	Nutf2
chr3	96143760	96145418	1.22	0.0733083	-	NM_013841	Vps45
chr2	136403543	136404392	1.19	0.0733083	+	BC018249	Snap25
chr2	136403543	136404392	1.19	0.0733083	+	NM_011428	Snap25
chr13	21485171	21486222	1.19	0.0734946	+	NM_001039115	RP23-298F22.2
chr13	32906105	32906754	1.19	0.0734946	-	NM_173051	Serpinb1c
chr18	37931283	37931969	1.18	0.0734946	+	U88550	Pcdhga12
chr18	37931283	37931969	1.18	0.0734946	+	BC054528	Pcdhga12
chr18	37931283	37931969	1.18	0.0734946	+	NM_033595	Pcdhga12
chr18	37931283	37931969	1.18	0.0734946	+	BC056998	Pcdhga12
chr18	37931283	37931969	1.18	0.0734946	+	NM_033580	Pcdhgb8
chr18	37931283	37931969	1.18	0.0734946	+	BC059837	Pcdhga11
chr18	37931283	37931969	1.18	0.0734946	+	NM_033594	Pcdhga11
chr18	37931283	37931969	1.18	0.0734946	+	BC064675	Pcdhga11
chr18	37931283	37931969	1.18	0.0734946	+	NM_033579	Pcdhgb7
chr18	37931283	37931969	1.18	0.0734946	+	BC066823	Pcdhgb7
chr18	37931283	37931969	1.18	0.0734946	+	BC035540	Pcdhga10
chr18	37931283	37931969	1.18	0.0734946	+	NM_033593	Pcdhga10
chr18	37931283	37931969	1.18	0.0734946	+	NM_033578	Pcdhgb6
chr18	37931283	37931969	1.18	0.0734946	+	BC054556	Pcdhgb6
chr18	37931283	37931969	1.18	0.0734946	+	NM_033592	Pcdhga9
chr18	37931283	37931969	1.18	0.0734946	+	BC059175	Pcdhgc3
chr18	37931283	37931969	1.18	0.0734946	+	NM_033581	Pcdhgc3
chr18	37931283	37931969	1.18	0.0734946	+	BC098457	Pcdhgc3
chr18	37931283	37931969	1.18	0.0734946	+	NM_033577	Pcdhgb5
chr18	37931283	37931969	1.18	0.0734946	+	BC054555	Pcdhga8
chr18	37931283	37931969	1.18	0.0734946	+	NM_033591	Pcdhga8
chr18	37931283	37931969	1.18	0.0734946	+	BC054787	Pcdhga8
chr18	37931283	37931969	1.18	0.0734946	+	NM_033576	Pcdhgb4
chr18	37931283	37931969	1.18	0.0734946	+	NM_033590	Pcdhga7
chr18	37931283	37931969	1.18	0.0734946	+	BC077712	Pcdhga7
chr18	37931283	37931969	1.18	0.0734946	+	NM_033589	Pcdhga6
chr18	37931283	37931969	1.18	0.0734946	+	BC080852	Pcdhga6
chr18	37931283	37931969	1.18	0.0734946	+	NM_033588	Pcdhga5
chr18	37931283	37931969	1.18	0.0734946	+	NM_033575	Pcdhgb2
chr18	37931283	37931969	1.18	0.0734946	+	NM_033587	Pcdhga4
chr18	37931283	37931969	1.18	0.0734946	+	BC049814	Pcdhga4
chr18	37931283	37931969	1.18	0.0734946	+	BC098367	Pcdhgb1
chr18	37931283	37931969	1.18	0.0734946	+	NM_033574	Pcdhgb1
chr18	37931283	37931969	1.18	0.0734946	+	NM_033586	Pcdhga3
chr18	37931283	37931969	1.18	0.0734946	+	BC060691	Pcdhga3
chr18	37931283	37931969	1.18	0.0734946	+	NM_033585	Pcdhga2
chr18	37931283	37931969	1.18	0.0734946	+	NM_033584	Pcdhga1
chr18	37931283	37931969	1.18	0.0734946	+	AF464180	Pcdha4
chr10	20000084	20000743	1.17	0.0734946	-	AK016707	4933406P04Rik
chr10	20000084	20000743	1.17	0.0734946	+	AK161692	Bclaf1
chr10	20000084	20000743	1.17	0.0734946	+	BC034300	Bclaf1
chr10	20000084	20000743	1.17	0.0734946	+	NM_001025392	Bclaf1
chr10	20000084	20000743	1.17	0.0734946	+	XM_001052040	Bclaf1
chr10	20000084	20000743	1.17	0.0734946	+	NM_001025393	Bclaf1
chr10	20000084	20000743	1.17	0.0734946	+	NM_153787	Bclaf1
chr10	20000084	20000743	1.17	0.0734946	+	BC086624	Bclaf1
chr10	57221476	57221936	1.17	0.0734946	-	NM_019760	Serinc1
chr10	57221476	57221936	1.17	0.0734946	-	BC017148	Serinc1
chr10	78370880	78372143	1.17	0.0734946	+	NM_147042	Olfr1353
chr10	86133810	86134367	1.17	0.0734946	-	AK146885	Hsp90b1
chr10	86133810	86134367	1.17	0.0734946	-	BC011439	Hsp90b1
chr10	86133810	86134367	1.17	0.0734946	-	NM_011631	Hsp90b1
chr10	86133810	86134367	1.17	0.0734946	-	BC010445	Hsp90b1
chr10	86133810	86134367	1.17	0.0734946	+	NM_001003939	Gnn
chr17	30340122	30340773	1.17	0.0734946	-	BC081432	Glo1
chr17	30340122	30340773	1.17	0.0734946	-	NM_025374	Glo1
chr17	30340122	30340773	1.17	0.0734946	-	BC024663	Glo1
chr17	87543533	87544182	1.17	0.0734946	+	BC005618	Tacstd1
chr17	87543533	87544182	1.17	0.0734946	+	BC094465	Tacstd1
chr17	87543533	87544182	1.17	0.0734946	+	NM_008532	Tacstd1
chr19	10643767	10644416	1.17	0.0734946	-	AK007197	Tmem138
chr19	10643767	10644416	1.17	0.0734946	-	NM_028411	Tmem138
chr19	10643767	10644416	1.17	0.0734946	-	BC058237	Tmem138
chr19	10643767	10644416	1.17	0.0734946	+	AK160179	Cybasc3
chr19	10643767	10644416	1.17	0.0734946	+	NM_201351	Cybasc3
chr19	10643767	10644416	1.17	0.0734946	+	BC065078	Cybasc3
chr19	10643767	10644416	1.17	0.0734946	+	AK040692	Cybasc3
chr19	45127449	45128098	1.17	0.0734946	+	NM_178929	Kazald1
chr3	26523182	26523633	1.17	0.0734946	-	NM_138666	Nlgn1
chr5	102311223	102311772	1.17	0.0734946	+	XM_984383	LOC666527
chr5	102311223	102311772	1.17	0.0734946	-	AK047077	Wdfy3
chr5	102311223	102311772	1.17	0.0734946	-	NM_172882	Wdfy3
chr11	74645118	74645777	1.16	0.0734946	+	NM_010813	Mnt
chr11	74645118	74645777	1.16	0.0734946	+	BC054534	Mnt
chr11	116248302	116249059	1.16	0.0734946	+	NM_176902	1110014K08Rik
chr11	116248302	116249059	1.16	0.0734946	+	AK144901	1110014K08Rik
chr11	116248302	116249059	1.16	0.0734946	-	BC010208	St6galnac2
chr15	74824643	74825092	1.16	0.0734946	-	NM_010738	Ly6a
chr15	74824643	74825092	1.16	0.0734946	-	BC002070	Ly6a
chr9	7488924	7489973	1.16	0.0734946	+	NM_019471	Mmp10
chr9	88377828	88378286	1.16	0.0734946	+	NM_001034906	LOC547109
chr9	100277027	100277576	1.16	0.0734946	-	NM_001033543	Fndc6
chr9	100277027	100277576	1.16	0.0734946	-	NM_001037246	Fndc6
chr1	84719596	84720245	1.15	0.0734946	+	NM_025386	Fbxo36
chr1	84719596	84720245	1.15	0.0734946	+	BC049581	Fbxo36
chr1	84719596	84720245	1.15	0.0734946	-	NM_133975	Trip12
chr1	166083829	166084483	1.15	0.0734946	+	AF418986	Slc19a2
chr1	166083829	166084483	1.15	0.0734946	+	NM_054087	Slc19a2
chr1	166083829	166084483	1.15	0.0734946	+	BC034659	Slc19a2
chr7	5408032	5408993	1.15	0.0734946	-	NM_030742	V1rd1
chr7	39187564	39188213	1.15	0.0734946	-	NM_177890	4921507A12
chr7	105077962	105078526	1.15	0.0734946	-	NM_147069	Olfr686
chr7	140706916	140707565	1.15	0.0734946	-	BC019730	Bet1l
chr7	140706916	140707565	1.15	0.0734946	-	AK158871	Bet1l
chr7	140706916	140707565	1.15	0.0734946	-	NM_018742	Bet1l
chr7	140706916	140707565	1.15	0.0734946	+	BC022917	Ric8
chr7	140706916	140707565	1.15	0.0734946	+	NM_053194	Ric8
chr2	4634016	4634565	1.14	0.0734946	+	AK042822	E130319B15Rik
chr2	4634016	4634565	1.14	0.0734946	+	BC096430	E130319B15Rik
chr2	4634016	4634565	1.14	0.0734946	+	NM_178663	E130319B15Rik
chr2	91256639	91257495	1.14	0.0734946	+	NM_172668	Lrp4
chr6	52241875	52242436	1.14	0.0734946	+	NM_007966	Evx1
chr6	134794591	134795442	1.14	0.0734946	+	BC109359	Crebl2
chr6	134794591	134795442	1.14	0.0734946	+	BC109358	Crebl2
chr6	134794591	134795442	1.14	0.0734946	+	NM_177687	Crebl2
chr8	23632147	23632896	1.14	0.0734946	-	BC005411	Nek3
chr8	23632147	23632896	1.14	0.0734946	-	NM_011848	Nek3
chr8	87878723	87879672	1.14	0.0734946	+	NM_133255	Hook2
chr8	87878723	87879672	1.14	0.0734946	+	BC055881	Hook2
chr8	87878723	87879672	1.14	0.0734946	+	AK136069	Hook2
chr8	87878723	87879672	1.14	0.0734946	+	BC080744	Hook2
chr8	60402517	60403069	2.23	0.0736842	+	NM_008252	Hmgb2
chr8	60402517	60403069	2.23	0.0736842	+	BC046759	Hmgb2
chr8	60402517	60403069	2.23	0.0736842	+	BC083108	Hmgb2
chr8	60402517	60403069	2.23	0.0736842	+	BC002050	Hmgb2
chr13	23706014	23707185	1.29	0.0748988	-	NM_178208	Hist1h4c
chr17	45664735	45665984	1.28	0.0748988	+	BC055455	Xpo5
chr17	45664735	45665984	1.28	0.0748988	-	NM_030715	Polh
chr17	45664735	45665984	1.28	0.0748988	+	NM_028198	Xpo5
chr3	85974020	85974869	1.27	0.0748988	-	NM_177130	Glt28d2
chr5	15128922	15131071	1.27	0.0748988	+	NM_025759	Speer4d
chr13	66725198	66725747	1.55	0.0749732	-	NM_183119	2410141K09Rik
chr14	28848711	28849060	1.54	0.0749732	+	BC039186	Chdh
chr14	28848711	28849060	1.54	0.0749732	+	NM_172264	Chdh
chr14	28848711	28849060	1.54	0.0749732	+	NM_175343	Chdh
chr14	53886279	53886628	1.54	0.0749732	+	NM_080729	Il17e
chr14	53886279	53886628	1.54	0.0749732	+	DQ115983	Cmtm5
chr14	53886279	53886628	1.54	0.0749732	+	AK005168	Cmtm5
chr14	53886279	53886628	1.54	0.0749732	+	BC049665	Cmtm5
chr14	53886279	53886628	1.54	0.0749732	+	NM_026066	Cmtm5
chr14	98180724	98181277	1.54	0.0749732	+	BC006646	Klf5
chr14	98180724	98181277	1.54	0.0749732	+	NM_009769	Klf5
chr14	98180724	98181277	1.54	0.0749732	+	BC012958	Klf5
chr18	38336836	38337285	1.54	0.0749732	-	BC040402	Pcdh1
chr18	38336836	38337285	1.54	0.0749732	-	NM_029357	Pcdh1
chr10	50584065	50584416	1.53	0.0749732	+	D79209	Sim1
chr10	50584065	50584416	1.53	0.0749732	+	NM_011376	Sim1
chr10	68749307	68750056	1.53	0.0749732	-	BC024396	Cdc2a
chr10	68749307	68750056	1.53	0.0749732	-	NM_007659	Cdc2a
chr10	81004429	81004778	1.53	0.0749732	-	NM_053254	Tle6
chr10	81004429	81004778	1.53	0.0749732	+	NM_001033363	BC025920
chr10	119629419	119629771	1.53	0.0749732	+	BC024098	1190005P17Rik
chr10	119629419	119629771	1.53	0.0749732	+	NM_025431	1190005P17Rik
chr10	119629419	119629771	1.53	0.0749732	+	BC096681	1190005P17Rik
chr10	119629419	119629771	1.53	0.0749732	+	BC106103	1190005P17Rik
chr10	127299983	127300332	1.53	0.0749732	+	BC064820	Sdro
chr10	127299983	127300332	1.53	0.0749732	+	NM_027301	Sdro
chr12	8998299	8998655	1.53	0.0749732	+	AK031061	Wdr35
chr12	8998299	8998655	1.53	0.0749732	+	NM_010770	Matn3
chr12	8998299	8998655	1.53	0.0749732	+	BC071224	Matn3
chr12	8998299	8998655	1.53	0.0749732	+	BC056925	Wdr35
chr12	8998299	8998655	1.53	0.0749732	+	NM_172470	Wdr35
chr12	8998299	8998655	1.53	0.0749732	+	AK029896	Wdr35
chr12	70906407	70907156	1.53	0.0749732	-	BC019377	Sav1
chr12	70906407	70907156	1.53	0.0749732	-	NM_022028	Sav1
chr17	21871277	21871635	1.53	0.0749732	-	NM_177596	6.72045e+21
chr17	36653223	36653672	1.53	0.0749732	+	AK159584	Gabbr1
chr17	36653223	36653672	1.53	0.0749732	+	BC054735	Gabbr1
chr17	36653223	36653672	1.53	0.0749732	+	NM_019439	Gabbr1
chr17	46138147	46138496	1.53	0.0749732	-	BC018154	Klhdc3
chr17	46138147	46138496	1.53	0.0749732	-	NM_027910	Klhdc3
chr17	46138147	46138496	1.53	0.0749732	-	AK148237	BC011248
chr17	46138147	46138496	1.53	0.0749732	-	BC011248	BC011248
chr17	46138147	46138496	1.53	0.0749732	-	NM_144857	BC011248
chr19	11835859	11836408	1.53	0.0749732	+	BC044721	Mrpl16
chr19	11835859	11836408	1.53	0.0749732	+	NM_025606	Mrpl16
chr19	41048046	41048595	1.53	0.0749732	-	NM_008528	Blnk
chr19	41048046	41048595	1.53	0.0749732	-	BC059785	Blnk
chr11	4997555	4997904	1.52	0.0749732	-	AK046434	Ewsr1
chr11	4997555	4997904	1.52	0.0749732	+	NM_177370	Rhbdd3
chr11	4997555	4997904	1.52	0.0749732	+	AK053223	Rhbdd3
chr11	4997555	4997904	1.52	0.0749732	+	BC096693	Rhbdd3
chr11	4997555	4997904	1.52	0.0749732	-	AK147909	Ewsr1
chr11	4997555	4997904	1.52	0.0749732	-	BC068226	Ewsr1
chr11	4997555	4997904	1.52	0.0749732	-	AK049743	Ewsr1
chr11	4997555	4997904	1.52	0.0749732	-	NM_007968	Ewsr1
chr11	70836305	70837262	1.52	0.0749732	+	NM_025993	Mis12
chr11	70836305	70837262	1.52	0.0749732	+	BC026790	Mis12
chr11	70836305	70837262	1.52	0.0749732	-	BC005682	Derl2
chr11	70836305	70837262	1.52	0.0749732	-	NM_033562	Derl2
chr11	70836305	70837262	1.52	0.0749732	-	AK083632	Derl2
chr11	78060940	78061389	1.52	0.0749732	+	BC058798	Sdf2
chr11	78060940	78061389	1.52	0.0749732	+	NM_009143	Sdf2
chr11	78060940	78061389	1.52	0.0749732	+	BC087871	Sdf2
chr11	78060940	78061389	1.52	0.0749732	+	AK002496	Sdf2
chr11	78060940	78061389	1.52	0.0749732	-	NM_009297	Supt6h
chr11	78060940	78061389	1.52	0.0749732	-	BC072657	Supt6h
chr15	79910090	79910439	1.52	0.0749732	-	BC009655	Rpl3
chr15	79910090	79910439	1.52	0.0749732	-	BC083134	Rpl3
chr15	79910090	79910439	1.52	0.0749732	-	NM_013762	Rpl3
chr15	79910090	79910439	1.52	0.0749732	-	BC094059	Rpl3
chr15	99417813	99418462	1.52	0.0749732	+	NM_009701	Aqp5
chr3	107760830	107761279	1.52	0.0749732	-	AK032642	6330569M22Rik
chr3	107760830	107761279	1.52	0.0749732	-	AK148011	6330569M22Rik
chr3	107760830	107761279	1.52	0.0749732	-	BC023952	6330569M22Rik
chr3	107760830	107761279	1.52	0.0749732	-	NM_153563	6330569M22Rik
chr4	109784366	109785415	1.52	0.0749732	-	BC052451	Elavl4
chr4	109784366	109785415	1.52	0.0749732	-	BC048159	Elavl4
chr4	109784366	109785415	1.52	0.0749732	-	NM_001038698	Elavl4
chr4	109784366	109785415	1.52	0.0749732	-	AK014133	Elavl4
chr4	109784366	109785415	1.52	0.0749732	-	NM_010488	Elavl4
chr9	13576223	13576772	1.51	0.0749732	-	NM_026665	Cep57
chr9	13576223	13576772	1.51	0.0749732	-	AK019414	Cep57
chr9	13576223	13576772	1.51	0.0749732	+	NM_176836	2810485I05Rik
chr9	13576223	13576772	1.51	0.0749732	+	BC050870	2810485I05Rik
chr9	52439544	52439993	1.51	0.0749732	-	NM_178906	AI593442
chr9	52439544	52439993	1.51	0.0749732	-	BC109328	AI593442
chr9	52439544	52439993	1.51	0.0749732	-	NM_177907	AI593442
chr9	53774640	53774997	1.51	0.0749732	-	NM_177769	Elmod1
chr9	63970804	63971153	1.51	0.0749732	+	BC003459	Rpl4
chr9	63970804	63971153	1.51	0.0749732	+	BC094036	Rpl4
chr9	63970804	63971153	1.51	0.0749732	+	NM_024212	Rpl4
chr9	63970804	63971153	1.51	0.0749732	-	NM_026507	Zwilch
chr9	63970804	63971153	1.51	0.0749732	-	BC027435	Zwilch
chr9	78154938	78155287	1.51	0.0749732	-	NM_025274	Dppa5
chr9	78154938	78155287	1.51	0.0749732	-	BC092354	Dppa5
chr9	78154938	78155287	1.51	0.0749732	-	BC092353	Dppa5
chr1	17586108	17586557	1.5	0.0749732	+	NM_053191	Pi15
chr1	17586108	17586557	1.5	0.0749732	+	AK040961	Pi15
chr7	29877981	29878330	1.5	0.0749732	-	NM_011980	Zfp146
chr7	29877981	29878330	1.5	0.0749732	+	NM_001033540	B430201F14
chr7	30267906	30268355	1.5	0.0749732	-	NM_029377	1810054G18Rik
chr7	30267906	30268355	1.5	0.0749732	-	BC013546	1810054G18Rik
chr7	30267906	30268355	1.5	0.0749732	+	BC060972	U2af1l4
chr7	30267906	30268355	1.5	0.0749732	+	NM_170760	U2af1l4
chr7	80167029	80167778	1.5	0.0749732	+	AK029140	Prc1
chr7	80167029	80167778	1.5	0.0749732	+	BC005475	Prc1
chr7	80167029	80167778	1.5	0.0749732	+	NM_145150	Prc1
chr7	80167029	80167778	1.5	0.0749732	+	BC004034	Ngrn
chr2	74482031	74482380	1.49	0.0749732	+	NM_008273	Hoxd11
chr2	132508201	132508650	1.49	0.0749732	-	NM_175113	3300001M20Rik
chr2	132508201	132508650	1.49	0.0749732	-	BC052648	3300001M20Rik
chr2	132508201	132508650	1.49	0.0749732	+	BC046780	Mcm8
chr2	132508201	132508650	1.49	0.0749732	+	BC052070	Mcm8
chr2	132508201	132508650	1.49	0.0749732	+	NM_025676	Mcm8
chr2	151184548	151185297	1.49	0.0749732	+	AK013024	Nsfl1c
chr2	151184548	151185297	1.49	0.0749732	+	BC050936	Nsfl1c
chr2	151184548	151185297	1.49	0.0749732	+	NM_198326	Nsfl1c
chr6	120004798	120005156	1.49	0.0749732	-	NM_198703	Wnk1
chr6	120004798	120005156	1.49	0.0749732	-	AY455867	Wnk1
chr6	148402122	148402479	1.49	0.0749732	-	NM_198967	BC023818
chr6	148402122	148402479	1.49	0.0749732	-	AK137545	BC023818
chr8	72136337	72136786	1.48	0.0749732	+	NM_001013379	D10627
chrX	144343419	144343972	1.38	0.0749732	+	BC109131	Ott
chrX	144343419	144343972	1.38	0.0749732	+	NM_011022	Ott
chrX	144343419	144343972	1.38	0.0749732	+	BC109132	LOC382243
chrY_random	1334213	1334762	1.12	0.0749732	+	NM_001035114	4932431L22Rik
chr19	7450670	7451719	1.17	0.075188	-	AK168010	AI846148
chr19	7450670	7451719	1.17	0.075188	-	NM_001033139	AI846148
chr5	26435701	26436960	1.17	0.075188	-	NM_207657	5031410I06Rik
chr6	124722754	124724003	1.14	0.075188	+	XM_989737	LOC667319
chr6	124722754	124724003	1.14	0.075188	-	BC050920	Atn1
chr6	124722754	124724003	1.14	0.075188	-	NM_007881	Atn1
chr6	124722754	124724003	1.14	0.075188	-	BC053051	Atn1
chr13	13186413	13186762	1.29	0.0786919	-	AK128965	Gpr137b
chr13	13186413	13186762	1.29	0.0786919	-	BC003212	Gpr137b
chr13	13186413	13186762	1.29	0.0786919	-	NM_031999	Gpr137b
chr13	13186413	13186762	1.29	0.0786919	-	AK147921	Gpr137b
chr13	43408064	43408417	1.29	0.0786919	+	AK032963	Nol7
chr13	43408064	43408417	1.29	0.0786919	+	AB041566	Nol7
chr13	43408064	43408417	1.29	0.0786919	+	NM_023554	Nol7
chr13	53294843	53295399	1.29	0.0786919	-	BC070436	Ror2
chr13	53294843	53295399	1.29	0.0786919	-	NM_013846	Ror2
chr13	62137511	62138060	1.29	0.0786919	+	BC061203	LOC630579
chr13	62137511	62138060	1.29	0.0786919	+	NM_001039239	LOC630579
chr18	43919508	43919864	1.29	0.0786919	-	NM_001033280	Gm94
chr18	53543776	53544125	1.29	0.0786919	-	BC025861	Ppic
chr18	53543776	53544125	1.29	0.0786919	-	NM_008908	Ppic
chr18	64642425	64642974	1.29	0.0786919	-	NM_027350	Nars
chr18	64642425	64642974	1.29	0.0786919	-	BC052849	Nars
chr18	73829510	73830059	1.29	0.0786919	-	BC046584	Smad4
chr18	73829510	73830059	1.29	0.0786919	-	NM_008540	Smad4
chr18	77252146	77252710	1.29	0.0786919	-	BC069977	3110023G01Rik
chr18	77252146	77252710	1.29	0.0786919	-	NM_027721	3110023G01Rik
chr12	25238852	25239307	1.28	0.0786919	+	NM_178357	Tieg3
chr12	25238852	25239307	1.28	0.0786919	+	BC060642	Tieg3
chr12	30114560	30115017	1.28	0.0786919	+	NM_008666	Myt1l
chr12	82700955	82701304	1.28	0.0786919	-	NM_177395	Map3k9
chr12	82700955	82701304	1.28	0.0786919	-	AK155677	Map3k9
chr12	88788757	88789406	1.28	0.0786919	-	NM_001013824	LOC435337
chr16	32414327	32414885	1.28	0.0786919	+	BC049761	Zdhhc19
chr16	32414327	32414885	1.28	0.0786919	+	NM_199309	Zdhhc19
chr17	8270596	8270945	1.28	0.0786919	+	NM_009309	T
chr17	15099508	15100457	1.28	0.0786919	+	NM_024203	4932442K08Rik
chr17	15099508	15100457	1.28	0.0786919	+	BC085163	4932442K08Rik
chr17	31006666	31007315	1.28	0.0786919	-	BC049584	Tsga2
chr17	31006666	31007315	1.28	0.0786919	-	NM_025290	Tsga2
chr17	31006666	31007315	1.28	0.0786919	-	AB006535	Tsga2
chr17	32703359	32703708	1.28	0.0786919	-	XM_128564	6030422M01Rik
chr17	32703359	32703708	1.28	0.0786919	-	AK020053	6030422M01Rik
[truncated: 1,700 more rows]
