# Supplementary material for: LIN9, a Subunit of the DREAM Complex, Regulates Mitotic Gene Expression and Proliferation of Embryonic Stem Cells
Source: PLoS One. 2013 May 7;8(5):e62882. doi: 10.1371/journal.pone.0062882 (PMC3647048; doi:10.1371/journal.pone.0062882)
Supplement: Table S5 — GO term analysis of genes bound by LIN9. (XLSX) [file pone.0062882.s006.xlsx]

## Sheet: GO
Supplementary Table 5. GO analysis of genes bound by LIN9
GO term analysis was performed to identify biological processes enriched among genes bound by LIN9
Analysis with the DAVID programs
Category	Term	Count	%	PValue	Genes	List Total	Pop Hits	Pop Total	Fold Enrichment	Bonferroni	Benjamini	FDR
GOTERM_BP_FAT	GO:0007067~mitosis	49	3.35616	2.66728e-14	NM_026410, NM_009791, NM_008569, NM_011121, NM_023223, NM_026507, NM_016692, NM_023317, NM_027191, NM_175646, NM_009352, NM_133678, NM_198654, NM_181857, NM_146235, NM_008234, NM_178604, NM_007659, NM_026560, NM_025635, NM_024258, NM_008682, NM_025377, NM_146171, NM_025853, NM_172823, NM_028760, NM_001038608, NM_011848, NM_025565, NM_173762, NM_175265, NM_025993, NM_026282, NM_133786, NM_009831, …	1015	190	13588	3.45249	6.93845e-11	6.93845e-11	4.72178e-11
GOTERM_BP_FAT	GO:0000280~nuclear division	49	3.35616	2.66728e-14	NM_026410, NM_009791, NM_008569, NM_011121, NM_023223, NM_026507, NM_016692, NM_023317, NM_027191, NM_175646, NM_009352, NM_133678, NM_198654, NM_181857, NM_146235, NM_008234, NM_178604, NM_007659, NM_026560, NM_025635, NM_024258, NM_008682, NM_025377, NM_146171, NM_025853, NM_172823, NM_028760, NM_001038608, NM_011848, NM_025565, NM_173762, NM_175265, NM_025993, NM_026282, NM_133786, NM_009831, …	1015	190	13588	3.45249	6.93845e-11	6.93845e-11	4.72178e-11
GOTERM_BP_FAT	GO:0000087~M phase of mitotic cell cycle	49	3.35616	6.27125e-14	NM_026410, NM_009791, NM_008569, NM_011121, NM_023223, NM_026507, NM_016692, NM_023317, NM_027191, NM_175646, NM_009352, NM_133678, NM_198654, NM_181857, NM_146235, NM_008234, NM_178604, NM_007659, NM_026560, NM_025635, NM_024258, NM_008682, NM_025377, NM_146171, NM_025853, NM_172823, NM_028760, NM_001038608, NM_011848, NM_025565, NM_173762, NM_175265, NM_025993, NM_026282, NM_133786, NM_009831, …	1015	194	13588	3.3813	1.63343e-10	8.16713e-11	1.11167e-10
GOTERM_BP_FAT	GO:0000279~M phase	61	4.17808	8.17787e-14	NM_026410, NM_009791, NM_008569, NM_011121, NM_023223, NM_026507, NM_022724, NM_031870, NM_016692, NM_023317, NM_027191, NM_175646, NM_009352, NM_133678, NM_198654, NM_031384, NM_011655, NM_181857, NM_146235, NM_008234, NM_178604, NM_025635, NM_007659, NM_026560, NM_024258, NM_008682, NM_025377, NM_012012, NM_028109, NM_001033244, NM_027910, NM_146171, NM_025853, NM_172823, NM_028760, NM_00103860…	1015	283	13588	2.88558	2.13068e-10	7.10227e-11	1.45017e-10
GOTERM_BP_FAT	GO:0048285~organelle fission	49	3.35616	1.17004e-13	NM_026410, NM_009791, NM_008569, NM_011121, NM_023223, NM_026507, NM_016692, NM_023317, NM_027191, NM_175646, NM_009352, NM_133678, NM_198654, NM_181857, NM_146235, NM_008234, NM_178604, NM_007659, NM_026560, NM_025635, NM_024258, NM_008682, NM_025377, NM_146171, NM_025853, NM_172823, NM_028760, NM_001038608, NM_011848, NM_025565, NM_173762, NM_175265, NM_025993, NM_026282, NM_133786, NM_009831, …	1015	197	13588	3.32981	3.04714e-10	7.61784e-11	2.0739e-10
GOTERM_BP_FAT	GO:0022403~cell cycle phase	64	4.38356	2.10306e-12	NM_026410, NM_009791, NM_001003920, NM_008569, NM_134092, NM_011121, NM_023223, NM_026507, NM_022724, NM_031870, NM_016692, NM_023317, NM_027191, NM_175646, NM_009352, NM_133678, NM_198654, NM_031384, NM_011655, NM_181857, NM_146235, NM_008234, NM_178604, NM_025635, NM_007659, NM_026560, NM_024258, NM_008682, NM_025377, NM_012012, NM_028109, NM_001033244, NM_027910, NM_146171, NM_025853, NM_17282…	1015	328	13588	2.61214	5.47646e-09	1.09529e-09	3.72727e-09
GOTERM_BP_FAT	GO:0000278~mitotic cell cycle	53	3.63014	3.12691e-12	NM_026410, NM_009791, NM_008569, NM_001003920, NM_134092, NM_011121, NM_023223, NM_026507, NM_016692, NM_011497, NM_023317, NM_027191, NM_175646, NM_009352, NM_133678, NM_198654, NM_181857, NM_146235, NM_008234, NM_178604, NM_025635, NM_007659, NM_026560, NM_024258, NM_008682, NM_025377, NM_146171, NM_025853, NM_172823, NM_028760, NM_001038608, NM_011848, NM_025565, NM_173762, NM_175265, NM_02599…	1015	244	13588	2.90787	8.14256e-09	1.35709e-09	5.54182e-09
GOTERM_BP_FAT	GO:0022402~cell cycle process	69	4.72603	3.99983e-11	NM_026410, NM_009791, NM_001003920, NM_008569, NM_008861, NM_134092, NM_011121, NM_023223, NM_026507, NM_022724, NM_144907, NM_031870, NM_016692, NM_023317, NM_027191, NM_133678, NM_175646, NM_009352, NM_198654, NM_031384, NM_011655, NM_181857, NM_008234, NM_146235, NM_178604, NM_025635, NM_007659, NM_026560, NM_024258, NM_008682, NM_025377, NM_012012, NM_028109, NM_001033244, NM_027910, NM_03022…	1015	393	13588	2.35042	1.04156e-07	1.48794e-08	7.08883e-08
GOTERM_BP_FAT	GO:0007049~cell cycle	90	6.16438	5.26102e-10	NM_028126, NM_026410, NM_145946, NM_009791, NM_001003920, NM_008569, NM_008861, NM_134092, NM_011121, NM_023223, NM_026507, NM_009174, NM_022724, NM_144907, NM_031870, NM_016692, NM_021491, NM_011497, NM_023317, NM_027191, NM_133678, NM_009352, NM_175646, NM_198654, NM_031384, NM_011655, NM_181857, NM_007499, NM_008234, NM_146235, NM_133947, NM_178604, NM_025635, NM_007659, NM_026560, NM_024258, …	1015	611	13588	1.97193	1.36997e-06	1.71246e-07	9.324e-07
GOTERM_BP_FAT	GO:0051301~cell division	50	3.42466	1.74724e-08	NM_026410, NM_009791, NM_008569, NM_011121, NM_023223, NM_026507, NM_016692, NM_023317, NM_027191, NM_009352, NM_133678, NM_198654, NM_181857, NM_146235, NM_008234, NM_178604, NM_007659, NM_026560, NM_025635, NM_024258, NM_008682, NM_025377, NM_146171, NM_025853, NM_172823, NM_028760, NM_001038608, NM_145150, NM_011848, NM_009870, NM_025565, NM_173762, NM_175265, NM_025993, NM_026282, NM_133786, …	1015	281	13588	2.38206	4.5497e-05	5.05533e-06	3.09659e-05
GOTERM_BP_FAT	GO:0045449~regulation of transcription	222	15.2055	1.78462e-06	NM_001007589, NM_181061, NM_001037764, NM_024203, NM_026496, NM_146201, NM_145707, NM_026492, NM_013915, NM_022724, NM_001033157, NM_153552, NM_053008, NM_027017, NM_172458, NM_145856, NM_011544, NM_011545, NM_001015889, NM_146095, NM_013924, NM_021790, NM_009309, NM_011444, NM_177619, NM_054056, NM_011981, NM_001024726, NM_172860, NM_016967, NM_201236, NM_029444, NM_008321, NM_178089, NM_008452,…	1015	2227	13588	1.33451	0.00463638	0.000464608	0.0031628
GOTERM_BP_FAT	GO:0006412~translation	49	3.35616	2.24744e-06	NM_177586, NM_029663, NM_023167, NM_025589, NM_175004, NM_007926, NM_008388, NM_027350, NM_019647, NM_010121, NM_001003913, NM_010579, NM_025595, NM_009076, NM_026246, NM_134151, NM_024212, NM_021338, NM_175113, NM_026007, NM_025440, NM_172265, NM_001005509, NM_013762, NM_026759, NM_011296, NM_011319, NM_011295, NM_025474, NM_026851, NM_011690, NM_023514, NM_011885, NM_007907, NM_027015, NM_17227…	1015	319	13588	2.05634	0.00583526	0.00053189	0.00398302
GOTERM_BP_FAT	GO:0006323~DNA packaging	22	1.50685	1.42402e-05	NM_026410, NM_029588, NM_026096, NM_146171, NM_025795, NM_175657, NM_178211, NM_008197, NM_023190, NM_178185, NM_178184, NM_027304, NM_178183, NM_133786, NM_178208, NM_198617, NM_007681, NM_178202, NM_008234, NM_175661, NM_178201, NM_178207, NM_025541, NM_153173, NM_010377, NM_145073, NM_017406	1015	101	13588	2.91602	0.0364027	0.00308538	0.0252346
GOTERM_BP_FAT	GO:0007059~chromosome segregation	16	1.09589	5.52916e-05	NM_016692, NM_026410, NM_025853, NM_027191, NM_198654, NM_031384, NM_010892, NM_181322, NM_025377, NM_007794, NM_028334, NM_025565, NM_173762, NM_025993, NM_133786, NM_017406, NM_023294, NM_009774	1015	64	13588	3.3468	0.134098	0.0110145	0.0979469
GOTERM_BP_FAT	GO:0006350~transcription	173	11.8493	0.000116013	NM_001007589, NM_024203, NM_001004190, NM_007674, NM_001033908, NM_133957, NM_175551, NM_026496, NM_146201, NM_175419, NM_013915, NM_027139, NM_173384, NM_178734, NM_022724, NM_030147, NM_010465, NM_001033157, NM_153552, NM_053008, NM_021501, NM_001025392, NM_001025393, NM_173780, NM_172458, NM_178647, NM_008273, NM_025541, NM_007447, NM_011544, NM_001005358, NM_011545, NM_001015889, NM_146095, N…	1015	1772	13588	1.30699	0.260748	0.0213486	0.205409
GOTERM_BP_FAT	GO:0016071~mRNA metabolic process	41	2.80822	0.000271284	NM_021510, NM_133953, NM_001039129, NM_001038608, NM_026075, NM_030100, NM_027351, NM_008388, NM_026015, NM_172807, NM_026506, NM_001033379, NM_025564, NM_011431, NM_001013026, NM_199449, NM_009274, NM_024199, NM_001013391, NM_019402, NM_026602, NM_153552, NM_016875, NM_175646, NM_011732, NM_001037326, NM_029804, NM_010447, NM_031403, NM_026623, NM_026383, NM_178604, NM_145529, NM_026650, NM_0263…	1015	302	13588	1.81747	0.506641	0.0460092	0.479702
GOTERM_BP_FAT	GO:0006396~RNA processing	54	3.69863	0.000295169	NM_025876, NM_133953, NM_001039129, NM_025447, NM_133991, NM_027351, NM_178632, NM_026015, NM_199197, NM_172807, NM_026506, NM_011431, NM_009274, NM_024199, NM_025310, NM_178601, NM_153552, NM_175646, NM_029804, NM_001037326, NM_031403, NM_026623, NM_175113, NM_178604, NM_145529, NM_026399, NM_011253, NM_194055, NM_031159, NM_170760, NM_026464, NM_027494, NM_021510, NM_001038608, NM_026075, NM_01…	1015	437	13588	1.65425	0.5364	0.0469098	0.521832
GOTERM_BP_FAT	GO:0051252~regulation of RNA metabolic process	146	10	0.000353378	NM_001007589, NM_007533, NM_001037764, NM_181061, NM_001004190, NM_007674, NM_021300, NM_001033908, NM_133957, NM_145707, NM_013915, NM_026492, NM_028362, NM_027139, NM_178734, NM_010465, NM_001033157, NM_021501, NM_027017, NM_172458, NM_008273, NM_145856, NM_013715, NM_011544, NM_001005358, NM_011545, NM_001015889, NM_146095, NM_008686, NM_021790, NM_013780, NM_009309, NM_011444, NM_030713, NM_1…	1015	1488	13588	1.31353	0.601624	0.0526994	0.624438
GOTERM_BP_FAT	GO:0006355~regulation of transcription, DNA-dependent	144	9.86301	0.000374672	NM_001007589, NM_007533, NM_001037764, NM_181061, NM_001004190, NM_007674, NM_021300, NM_001033908, NM_133957, NM_145707, NM_013915, NM_026492, NM_028362, NM_027139, NM_178734, NM_010465, NM_001033157, NM_021501, NM_027017, NM_172458, NM_008273, NM_145856, NM_013715, NM_011544, NM_001005358, NM_011545, NM_001015889, NM_146095, NM_008686, NM_021790, NM_013780, NM_009309, NM_011444, NM_030713, NM_1…	1015	1465	13588	1.31587	0.62312	0.0527694	0.661948
GOTERM_BP_FAT	GO:0006259~DNA metabolic process	52	3.56164	0.000391493	NM_025695, NM_009104, NM_145946, NM_181322, NM_024251, NM_028358, NM_007525, NM_031870, NM_018817, NM_009352, NM_031384, NM_010774, NM_181857, NM_021028, NM_007499, NM_008234, NM_212468, NM_009354, NM_025541, NM_021549, NM_011258, NM_012012, NM_011159, NM_001033244, NM_025676, NM_009013, NM_178912, NM_001025378, NM_177619, NM_030715, NM_008886, NM_023646, NM_153808, NM_019716, NM_007794, NM_00883…	1015	421	13588	1.65352	0.639278	0.0522511	0.691569
GOTERM_BP_FAT	GO:0065003~macromolecular complex assembly	44	3.0137	0.000396414	NM_026096, NM_009104, NM_175657, NM_178211, NM_008197, NM_010121, NM_007621, NM_010579, NM_027139, NM_009274, NM_007527, NM_172668, NM_198617, NM_011655, NM_008234, NM_008379, NM_025541, NM_007447, NM_024258, NM_026665, NM_001015889, NM_153173, NM_009740, NM_001005509, NM_027592, NM_134252, NM_029588, NM_008168, NM_016920, NM_178185, NM_025993, NM_178184, NM_010849, NM_178183, NM_025995, NM_01997…	1015	338	13588	1.74271	0.643873	0.0503135	0.700234
GOTERM_BP_FAT	GO:0065004~protein-DNA complex assembly	16	1.09589	0.000423555	NM_029588, NM_026096, NM_178208, NM_198617, NM_175657, NM_007681, NM_178202, NM_008234, NM_175661, NM_178201, NM_178211, NM_178207, NM_025541, NM_008197, NM_153173, NM_010377, NM_145073, NM_178185, NM_025993, NM_178184, NM_178183	1015	76	13588	2.81836	0.668183	0.051176	0.748005
GOTERM_BP_FAT	GO:0042254~ribosome biogenesis	20	1.36986	0.00058924	NM_178601, NM_194339, NM_013721, NM_001004147, NM_021511, NM_025447, NM_021312, NM_133991, NM_023633, NM_199197, NM_007475, NM_138586, NM_010579, NM_026464, NM_025310, NM_023248, NM_145620, NM_030132, NM_001005509, NM_023536	1015	112	13588	2.39057	0.784509	0.0673872	1.03917
GOTERM_BP_FAT	GO:0043933~macromolecular complex subunit organization	46	3.15068	0.000653178	NM_026096, NM_009104, NM_175657, NM_178211, NM_008197, NM_010121, NM_007621, NM_010579, NM_027139, NM_009274, NM_007527, NM_172668, NM_198617, NM_011655, NM_008234, NM_008379, NM_025541, NM_007447, NM_024258, NM_008682, NM_026665, NM_001015889, NM_153173, NM_009740, NM_001005509, NM_027592, NM_134252, NM_029588, NM_001013026, NM_008168, NM_016920, NM_178185, NM_025993, NM_178184, NM_010849, NM_17…	1015	367	13588	1.67796	0.817578	0.0713054	1.15131
GOTERM_BP_FAT	GO:0007051~spindle organization	9	0.616438	0.000754896	NM_133678, NM_011239, NM_025565, NM_011655, NM_181857, NM_028109, NM_146159, NM_025995, NM_023294	1015	28	13588	4.30303	0.860053	0.0786701	1.32948
GOTERM_BP_FAT	GO:0034622~cellular macromolecular complex assembly	31	2.12329	0.000755009	NM_029588, NM_026096, NM_175657, NM_178211, NM_010579, NM_008197, NM_008168, NM_009274, NM_178185, NM_178184, NM_025993, NM_178183, NM_025995, NM_019971, NM_178208, NM_172668, NM_198617, NM_011655, NM_007681, NM_178202, NM_008234, NM_008379, NM_175661, NM_010891, NM_178201, NM_178207, NM_025541, NM_007447, NM_026480, NM_153173, NM_027415, NM_013669, NM_010377, NM_145073, NM_001005509, NM_011420	1015	217	13588	1.91246	0.860094	0.0756564	1.32967
GOTERM_BP_FAT	GO:0006397~mRNA processing	35	2.39726	0.00109203	NM_021510, NM_133953, NM_001039129, NM_001038608, NM_026075, NM_027351, NM_026015, NM_172807, NM_026506, NM_025564, NM_011431, NM_001013026, NM_009274, NM_024199, NM_001013391, NM_019402, NM_026602, NM_153552, NM_175646, NM_011732, NM_001037326, NM_029804, NM_010447, NM_031403, NM_026623, NM_178604, NM_145529, NM_026650, NM_026399, NM_011253, NM_025299, NM_177253, NM_133925, NM_194055, NM_031159,…	1015	262	13588	1.78837	0.941877	0.103656	1.91781
GOTERM_BP_FAT	GO:0006333~chromatin assembly or disassembly	19	1.30137	0.00112286	NM_029588, NM_026096, NM_178208, NM_001039233, NM_198617, NM_175657, NM_007681, NM_178202, NM_008234, NM_175661, NM_178201, NM_178211, NM_178207, NM_007626, NM_025541, NM_007622, NM_008197, NM_153173, NM_010377, NM_145073, NM_178185, NM_178184, NM_022724, NM_178183	1015	109	13588	2.33355	0.946366	0.102691	1.97145
GOTERM_BP_FAT	GO:0031497~chromatin assembly	15	1.0274	0.00116053	NM_029588, NM_026096, NM_178208, NM_198617, NM_175657, NM_007681, NM_178202, NM_008234, NM_175661, NM_178201, NM_178211, NM_178207, NM_025541, NM_008197, NM_153173, NM_010377, NM_145073, NM_178185, NM_178184, NM_178183	1015	75	13588	2.67744	0.951383	0.102365	2.03695
GOTERM_BP_FAT	GO:0022613~ribonucleoprotein complex biogenesis	22	1.50685	0.00122525	NM_178601, NM_013721, NM_194339, NM_001004147, NM_021511, NM_025447, NM_021312, NM_133991, NM_023633, NM_199197, NM_007475, NM_138586, NM_010579, NM_026464, NM_009274, NM_025310, NM_023248, NM_145620, NM_030132, NM_011420, NM_001005509, NM_023536	1015	137	13588	2.14977	0.958931	0.104243	2.14938
GOTERM_BP_FAT	GO:0034621~cellular macromolecular complex subunit organization	33	2.26027	0.00135502	NM_029588, NM_026096, NM_175657, NM_178211, NM_010579, NM_008197, NM_001013026, NM_008168, NM_009274, NM_178185, NM_178184, NM_025993, NM_178183, NM_025995, NM_019971, NM_178208, NM_172668, NM_198617, NM_011655, NM_007681, NM_178202, NM_008234, NM_008379, NM_175661, NM_010891, NM_178201, NM_178207, NM_025541, NM_007447, NM_008682, NM_026480, NM_153173, NM_027415, NM_013669, NM_010377, NM_145073, …	1015	245	13588	1.80317	0.970721	0.111034	2.37447
GOTERM_BP_FAT	GO:0008380~RNA splicing	28	1.91781	0.00207147	NM_021510, NM_133953, NM_001039129, NM_001038608, NM_026075, NM_027351, NM_026015, NM_172807, NM_026506, NM_025564, NM_011431, NM_001013026, NM_009274, NM_026602, NM_153552, NM_175646, NM_029804, NM_011732, NM_010447, NM_031403, NM_178604, NM_026650, NM_011253, NM_026399, NM_025299, NM_133925, NM_194055, NM_027374, NM_170760, NM_016882, NM_152810, NM_011420, NM_027494	1015	201	13588	1.86488	0.995482	0.159858	3.60833
GOTERM_BP_FAT	GO:0033554~cellular response to stress	47	3.21918	0.00263943	NM_025695, NM_145946, NM_001034857, NM_024251, NM_001003920, NM_139234, NM_010121, NM_139232, NM_133753, NM_205844, NM_007525, NM_007527, NM_033264, NM_031870, NM_010774, NM_181857, NM_030685, NM_007499, NM_016961, NM_025541, NM_007659, NM_021549, NM_012012, NM_011159, NM_011361, NM_001033244, NM_172265, NM_009013, NM_178912, NM_030715, NM_008886, NM_153808, NM_022011, NM_033562, NM_025946, NM_00…	1015	404	13588	1.55742	0.998974	0.193513	4.576
GOTERM_BP_FAT	GO:0006334~nucleosome assembly	14	0.958904	0.0026653	NM_029588, NM_026096, NM_178208, NM_198617, NM_175657, NM_007681, NM_178202, NM_175661, NM_178201, NM_178211, NM_178207, NM_025541, NM_008197, NM_153173, NM_010377, NM_145073, NM_178185, NM_178184, NM_178183	1015	73	13588	2.56741	0.999041	0.189899	4.61984
GOTERM_BP_FAT	GO:0051225~spindle assembly	6	0.410959	0.0036552	NM_133678, NM_011655, NM_181857, NM_028109, NM_146159, NM_025995	1015	15	13588	5.35488	0.999928	0.244563	6.2838
GOTERM_BP_FAT	GO:0045727~positive regulation of translation	6	0.410959	0.0036552	NM_009870, NM_177586, NM_026988, NM_030100, NM_030685, NM_172265	1015	15	13588	5.35488	0.999928	0.244563	6.2838
GOTERM_BP_FAT	GO:0034728~nucleosome organization	14	0.958904	0.00383626	NM_029588, NM_026096, NM_178208, NM_198617, NM_175657, NM_007681, NM_178202, NM_175661, NM_178201, NM_178211, NM_178207, NM_025541, NM_008197, NM_153173, NM_010377, NM_145073, NM_178185, NM_178184, NM_178183	1015	76	13588	2.46606	0.999955	0.248713	6.58517
GOTERM_BP_FAT	GO:0051276~chromosome organization	46	3.15068	0.00440964	NM_026410, NM_026096, NM_175657, NM_181322, NM_178211, NM_007622, NM_008197, NM_029274, NM_027304, NM_022724, NM_007971, NM_030147, NM_031870, NM_145524, NM_018817, NM_009352, NM_001039233, NM_198617, NM_031384, NM_008234, NM_007626, NM_025541, NM_024258, NM_153173, NM_011159, NM_001033244, NM_029588, NM_146171, NM_025795, NM_177619, NM_001040398, NM_007794, NM_023190, NM_178185, NM_025993, NM_17…	1015	404	13588	1.52428	0.99999	0.273611	7.53353
GOTERM_BP_FAT	GO:0030261~chromosome condensation	7	0.479452	0.00449289	NM_026410, NM_146171, NM_025795, NM_023190, NM_027304, NM_133786, NM_017406	1015	22	13588	4.25956	0.999992	0.271607	7.67046
GOTERM_BP_FAT	GO:0008104~protein localization	76	5.20548	0.0057471	NM_177586, NM_001002929, NM_028126, NM_026776, NM_030559, NM_133950, NM_007489, NM_019650, NM_183027, NM_007483, NM_019464, NM_201230, NM_026677, NM_011530, NM_024454, NM_133717, NM_017472, NM_172410, NM_025505, NM_026402, NM_007527, NM_009004, NM_172668, NM_027191, NM_029851, NM_030685, NM_173781, NM_145509, NM_176846, NM_008379, NM_172620, NM_144875, NM_172269, NM_007457, NM_026665, NM_198163, …	1015	753	13588	1.35116	1	0.326295	9.71045
GOTERM_BP_FAT	GO:0043039~tRNA aminoacylation	10	0.684932	0.00618903	NM_023637, NM_001003913, NM_175137, NM_134151, NM_011319, NM_146217, NM_011690, NM_027931, NM_027350, NM_172272	1015	46	13588	2.91026	1	0.339343	10.4191
GOTERM_BP_FAT	GO:0006418~tRNA aminoacylation for protein translation	10	0.684932	0.00618903	NM_023637, NM_001003913, NM_175137, NM_134151, NM_011319, NM_146217, NM_011690, NM_027931, NM_027350, NM_172272	1015	46	13588	2.91026	1	0.339343	10.4191
GOTERM_BP_FAT	GO:0043038~amino acid activation	10	0.684932	0.00618903	NM_023637, NM_001003913, NM_175137, NM_134151, NM_011319, NM_146217, NM_011690, NM_027931, NM_027350, NM_172272	1015	46	13588	2.91026	1	0.339343	10.4191
GOTERM_BP_FAT	GO:0045184~establishment of protein localization	67	4.58904	0.00754881	NM_001002929, NM_177586, NM_028126, NM_026776, NM_030559, NM_133950, NM_007489, NM_019650, NM_183027, NM_007483, NM_026677, NM_011530, NM_133717, NM_017472, NM_024454, NM_172410, NM_025505, NM_026402, NM_009004, NM_027191, NM_030685, NM_173781, NM_145509, NM_008379, NM_176846, NM_172620, NM_144875, NM_172269, NM_007457, NM_026665, NM_198163, NM_028198, NM_031159, NM_029781, NM_133704, NM_009938, …	1015	656	13588	1.36729	1	0.389387	12.5667
GOTERM_BP_FAT	GO:0000226~microtubule cytoskeleton organization	17	1.16438	0.00811624	NM_023317, NM_133678, NM_181857, NM_011655, NM_001033128, NM_023668, NM_133255, NM_201230, NM_008682, NM_011239, NM_025565, NM_173762, NM_028109, NM_146159, NM_007836, NM_025995, NM_023294	1015	111	13588	2.05029	1	0.404041	13.4484
GOTERM_BP_FAT	GO:0034660~ncRNA metabolic process	26	1.78082	0.00855175	NM_025876, NM_011319, NM_025447, NM_133991, NM_178632, NM_199197, NM_027350, NM_001003913, NM_138586, NM_001015876, NM_023292, NM_011690, NM_025310, NM_145620, NM_178897, NM_172272, NM_178601, NM_001004147, NM_023637, NM_175137, NM_134151, NM_146217, NM_021312, NM_175113, NM_026464, NM_030132, NM_027931	1015	202	13588	1.7231	1	0.412858	14.1194
GOTERM_BP_FAT	GO:0006974~response to DNA damage stimulus	34	2.32877	0.00856593	NM_025695, NM_030715, NM_145946, NM_024251, NM_001003920, NM_008886, NM_153808, NM_022011, NM_009517, NM_007525, NM_007836, NM_010364, NM_007527, NM_021419, NM_031870, NM_026746, NM_010774, NM_026189, NM_181857, NM_008252, NM_007499, NM_025541, NM_007659, NM_177331, NM_021549, NM_012012, NM_011132, NM_011159, NM_029766, NM_001033244, NM_011361, NM_178912, NM_009013, NM_011233	1015	287	13588	1.58594	1	0.406057	14.1412
GOTERM_BP_FAT	GO:0006260~DNA replication	21	1.43836	0.00923709	NM_009104, NM_001025378, NM_177619, NM_009352, NM_030715, NM_181857, NM_021028, NM_212468, NM_009354, NM_008568, NM_023646, NM_008565, NM_028358, NM_019716, NM_008831, NM_009395, NM_011275, NM_008765, NM_011258, NM_011132, NM_029766, NM_009387, NM_025676	1015	152	13588	1.84955	1	0.422593	15.1655
GOTERM_BP_FAT	GO:0015031~protein transport	66	4.52055	0.00936671	NM_001002929, NM_177586, NM_028126, NM_026776, NM_030559, NM_133950, NM_007489, NM_019650, NM_183027, NM_007483, NM_026677, NM_011530, NM_133717, NM_017472, NM_024454, NM_172410, NM_025505, NM_026402, NM_009004, NM_027191, NM_030685, NM_173781, NM_145509, NM_008379, NM_176846, NM_172620, NM_144875, NM_172269, NM_007457, NM_026665, NM_198163, NM_028198, NM_031159, NM_029781, NM_133704, NM_009938, …	1015	651	13588	1.35723	1	0.419912	15.362
GOTERM_BP_FAT	GO:0006281~DNA repair	27	1.84932	0.0146531	NM_025695, NM_030715, NM_145946, NM_024251, NM_008886, NM_153808, NM_022011, NM_007525, NM_010364, NM_021419, NM_031870, NM_026746, NM_010774, NM_026189, NM_181857, NM_007499, NM_008252, NM_025541, NM_177331, NM_021549, NM_012012, NM_011132, NM_011159, NM_001033244, NM_009013, NM_011233, NM_178912	1015	222	13588	1.62817	1	0.566399	23.0193
GOTERM_BP_FAT	GO:0006915~apoptosis	48	3.28767	0.0198824	NM_009746, NM_144792, NM_020483, NM_178357, NM_007926, NM_019746, NM_019464, NM_007483, NM_175551, NM_010121, NM_031168, NM_009894, NM_145423, NM_153409, NM_009754, NM_009174, NM_007527, NM_011615, NM_153552, NM_007499, NM_001009940, NM_145527, NM_011262, NM_009809, NM_175397, NM_011159, NM_009740, NM_134089, NM_011361, NM_025816, NM_197889, NM_011805, NM_027123, NM_207680, NM_207681, NM_178909, …	1015	465	13588	1.3819	1	0.671318	29.9472
GOTERM_BP_FAT	GO:0012501~programmed cell death	48	3.28767	0.0264658	NM_009746, NM_144792, NM_020483, NM_178357, NM_007926, NM_019746, NM_019464, NM_007483, NM_175551, NM_010121, NM_031168, NM_009894, NM_145423, NM_153409, NM_009754, NM_009174, NM_007527, NM_011615, NM_153552, NM_007499, NM_001009940, NM_145527, NM_011262, NM_009809, NM_175397, NM_011159, NM_009740, NM_134089, NM_011361, NM_025816, NM_197889, NM_011805, NM_027123, NM_207680, NM_207681, NM_178909, …	1015	473	13588	1.35853	1	0.766626	37.8343
GOTERM_BP_FAT	GO:0032259~methylation	12	0.821918	0.0320762	NM_010774, NM_008234, NM_176917, NM_181322, NM_133991, NM_146215, NM_026526, NM_007794, NM_010561, NM_025310, NM_022724, NM_007971, NM_021419	1015	79	13588	2.0335	1	0.823169	43.8867
GOTERM_BP_FAT	GO:0050982~detection of mechanical stimulus	5	0.342466	0.0335194	NM_007384, NM_008172, NM_021527, NM_010849, NM_008861	1015	17	13588	3.93741	1	0.830622	45.3512
GOTERM_BP_FAT	GO:0006417~regulation of translation	14	0.958904	0.0346375	NM_177586, NM_007918, NM_016875, NM_030100, NM_030685, NM_175113, NM_007447, NM_009870, NM_010121, NM_026988, NM_178421, NM_013932, NM_172265, NM_001005509	1015	100	13588	1.87421	1	0.834685	46.4608
GOTERM_BP_FAT	GO:0051651~maintenance of location in cell	6	0.410959	0.0347941	NM_201230, NM_133950, NM_173762, NM_010369, NM_008168, NM_009791	1015	25	13588	3.21293	1	0.830248	46.6146
GOTERM_BP_FAT	GO:0051297~centrosome organization	5	0.342466	0.0406261	NM_023317, NM_133678, NM_181857, NM_146159, NM_007836	1015	18	13588	3.71866	1	0.869675	52.0515
GOTERM_BP_FAT	GO:0000070~mitotic sister chromatid segregation	5	0.342466	0.0406261	NM_026410, NM_010892, NM_133786, NM_017406, NM_009774	1015	18	13588	3.71866	1	0.869675	52.0515
GOTERM_BP_FAT	GO:0009303~rRNA transcription	4	0.273973	0.0434771	NM_011552, NM_001003913, NM_173742, NM_007447	1015	11	13588	4.86807	1	0.882757	54.515
GOTERM_BP_FAT	GO:0006986~response to unfolded protein	9	0.616438	0.0456586	NM_019442, NM_033613, NM_010121, NM_033562, NM_030685, NM_146217, NM_021337, NM_011690, NM_017406	1015	54	13588	2.2312	1	0.890588	56.3189
GOTERM_BP_FAT	GO:0006364~rRNA processing	11	0.753425	0.0474748	NM_178601, NM_001004147, NM_138586, NM_026464, NM_021312, NM_025447, NM_025310, NM_133991, NM_030132, NM_145620, NM_199197	1015	74	13588	1.98999	1	0.895827	57.769
GOTERM_BP_FAT	GO:0000819~sister chromatid segregation	5	0.342466	0.0485193	NM_026410, NM_010892, NM_133786, NM_017406, NM_009774	1015	19	13588	3.52295	1	0.896909	58.5822
GOTERM_BP_FAT	GO:0006457~protein folding	16	1.09589	0.05107	NM_025362, NM_008908, NM_011631, NM_018808, NM_146217, NM_013902, NM_010918, NM_027351, NM_023646, NM_019464, NM_013686, NM_172807, NM_031165, NM_027412, NM_027374, NM_019873, NM_053102	1015	127	13588	1.68658	1	0.904963	60.5065
GOTERM_BP_FAT	GO:0016072~rRNA metabolic process	11	0.753425	0.0512811	NM_178601, NM_001004147, NM_138586, NM_026464, NM_021312, NM_025447, NM_025310, NM_133991, NM_030132, NM_145620, NM_199197	1015	75	13588	1.96345	1	0.902062	60.6619
GOTERM_BP_FAT	GO:0070271~protein complex biogenesis	25	1.71233	0.0526633	NM_009104, NM_010121, NM_007621, NM_027139, NM_008168, NM_016920, NM_025993, NM_010849, NM_025995, NM_007527, NM_019971, NM_010380, NM_172668, NM_011655, NM_010891, NM_008379, NM_007447, NM_024258, NM_026480, NM_026665, NM_001015889, NM_027415, NM_013669, NM_009740, NM_028812, NM_027592, NM_134252	1015	227	13588	1.47436	1	0.904437	61.6653
GOTERM_BP_FAT	GO:0006461~protein complex assembly	25	1.71233	0.0526633	NM_009104, NM_010121, NM_007621, NM_027139, NM_008168, NM_016920, NM_025993, NM_010849, NM_025995, NM_007527, NM_019971, NM_010380, NM_172668, NM_011655, NM_010891, NM_008379, NM_007447, NM_024258, NM_026480, NM_026665, NM_001015889, NM_027415, NM_013669, NM_009740, NM_028812, NM_027592, NM_134252	1015	227	13588	1.47436	1	0.904437	61.6653
GOTERM_BP_FAT	GO:0007259~JAK-STAT cascade	6	0.410959	0.0535972	NM_021501, NM_018862, NM_019873, NM_011169, NM_017406, NM_008861	1015	28	13588	2.86868	1	0.904782	62.3296
GOTERM_BP_FAT	GO:0070227~lymphocyte apoptosis	4	0.273973	0.054839	NM_207680, NM_207681, NM_009754, NM_010849, NM_007527, NM_023646	1015	12	13588	4.4624	1	0.906407	63.1961
GOTERM_BP_FAT	GO:0007566~embryo implantation	5	0.342466	0.0571949	NM_026480, NM_007941, NM_008175, NM_001013765, NM_010638	1015	20	13588	3.3468	1	0.912346	64.7885
GOTERM_BP_FAT	GO:0019882~antigen processing and presentation	12	0.821918	0.058328	NM_010380, NM_011171, NM_010393, NM_001034909, NM_029975, NM_020030, NM_010724, NM_007639, NM_011530, NM_008207, NM_010397, NM_009017, NM_010398, NM_010399	1015	87	13588	1.84651	1	0.913295	65.531
GOTERM_BP_FAT	GO:0031023~microtubule organizing center organization	5	0.342466	0.0666416	NM_023317, NM_133678, NM_181857, NM_146159, NM_007836	1015	21	13588	3.18743	1	0.936891	70.544
GOTERM_BP_FAT	GO:0032507~maintenance of protein location in cell	5	0.342466	0.0666416	NM_201230, NM_133950, NM_173762, NM_010369, NM_008168	1015	21	13588	3.18743	1	0.936891	70.544
GOTERM_BP_FAT	GO:0009612~response to mechanical stimulus	7	0.479452	0.0671601	NM_008608, NM_007384, NM_008172, NM_020027, NM_021527, NM_010849, NM_008861	1015	39	13588	2.40283	1	0.93562	70.8326
GOTERM_BP_FAT	GO:0006732~coenzyme metabolic process	17	1.16438	0.0672496	NM_178600, NM_008255, NM_026428, NM_010497, NM_010911, NM_011507, NM_007621, NM_025848, NM_019811, NM_025321, NM_027945, NM_023792, NM_175460, NM_172582, NM_008952, NM_153501, NM_144786	1015	143	13588	1.59148	1	0.933179	70.8821
GOTERM_BP_FAT	GO:0018279~protein amino acid N-linked glycosylation via asparagine	3	0.205479	0.0682127	NM_008408, NM_146035, NM_019642	1015	6	13588	6.6936	1	0.933163	71.4104
GOTERM_BP_FAT	GO:0018196~peptidyl-asparagine modification	3	0.205479	0.0682127	NM_008408, NM_146035, NM_019642	1015	6	13588	6.6936	1	0.933163	71.4104
GOTERM_BP_FAT	GO:0001783~B cell apoptosis	3	0.205479	0.0682127	NM_207680, NM_207681, NM_009754, NM_010849, NM_007527	1015	6	13588	6.6936	1	0.933163	71.4104
GOTERM_BP_FAT	GO:0006325~chromatin organization	32	2.19178	0.068535	NM_029588, NM_026096, NM_177619, NM_175657, NM_181322, NM_178211, NM_001040398, NM_007622, NM_007794, NM_008197, NM_029274, NM_178185, NM_178184, NM_027304, NM_022724, NM_178183, NM_007971, NM_030147, NM_021419, NM_145524, NM_178208, NM_018817, NM_001039233, NM_198617, NM_007681, NM_178202, NM_008234, NM_175661, NM_178201, NM_178207, NM_007626, NM_023633, NM_025541, NM_024258, NM_153173, NM_01037…	1015	315	13588	1.35997	1	0.931392	71.5852
GOTERM_BP_FAT	GO:0007017~microtubule-based process	23	1.57534	0.0693516	NM_008442, NM_023317, NM_029851, NM_133678, NM_008445, NM_181857, NM_011655, NM_001033128, NM_023668, NM_133255, NM_153103, NM_201230, NM_008682, NM_011239, NM_197959, NM_025565, NM_173762, NM_028109, NM_146159, NM_007836, NM_025995, NM_023294, NM_009004	1015	211	13588	1.45927	1	0.931004	72.0235
GOTERM_BP_FAT	GO:0016265~death	49	3.35616	0.0706053	NM_009746, NM_144792, NM_178357, NM_020483, NM_007926, NM_019746, NM_011467, NM_007483, NM_019464, NM_175551, NM_010121, NM_031168, NM_009894, NM_145423, NM_153409, NM_009174, NM_009754, NM_007527, NM_011615, NM_153552, NM_007499, NM_145527, NM_001009940, NM_011262, NM_009809, NM_175397, NM_134089, NM_009740, NM_011159, NM_011361, NM_025816, NM_197889, NM_011805, NM_027123, NM_207680, NM_207681, …	1015	519	13588	1.26392	1	0.931812	72.6839
GOTERM_BP_FAT	GO:0008219~cell death	48	3.28767	0.0709087	NM_009746, NM_144792, NM_020483, NM_178357, NM_007926, NM_019746, NM_019464, NM_007483, NM_175551, NM_010121, NM_031168, NM_009894, NM_145423, NM_153409, NM_009754, NM_009174, NM_007527, NM_011615, NM_153552, NM_007499, NM_001009940, NM_145527, NM_011262, NM_009809, NM_175397, NM_011159, NM_009740, NM_134089, NM_011361, NM_025816, NM_197889, NM_011805, NM_027123, NM_207680, NM_207681, NM_178909, …	1015	507	13588	1.26743	1	0.930052	72.8416
GOTERM_BP_FAT	GO:0051321~meiotic cell cycle	12	0.821918	0.0710358	NM_031870, NM_031384, NM_012012, NM_025290, NM_010892, NM_001033244, NM_027910, NM_133947, NM_022724, NM_025995, NM_008886, NM_027115	1015	90	13588	1.78496	1	0.927809	72.9073
GOTERM_BP_FAT	GO:0051098~regulation of binding	12	0.821918	0.0710358	NM_172142, NM_010121, NM_026002, NM_016875, NM_029444, NM_008252, NM_010907, NM_009740, NM_007589, NM_010849, NM_023646, NM_008540	1015	90	13588	1.78496	1	0.927809	72.9073
GOTERM_BP_FAT	GO:0043065~positive regulation of apoptosis	26	1.78082	0.076308	NM_207680, NM_207681, NM_020483, NM_019464, NM_009894, NM_008321, NM_153409, NM_009754, NM_007525, NM_010849, NM_007527, NM_011615, NM_010444, NM_207692, NM_001025392, NM_010774, NM_001025393, NM_007499, NM_020027, NM_016961, NM_022305, NM_001009940, NM_009809, NM_175397, NM_172142, NM_007610, NM_153787, NM_011159, NM_009740, NM_134089, NM_134111	1015	248	13588	1.4035	1	0.938775	75.5068
GOTERM_BP_FAT	GO:0017148~negative regulation of translation	5	0.342466	0.0768424	NM_007918, NM_010121, NM_016875, NM_172265, NM_007447	1015	22	13588	3.04254	1	0.937716	75.7567
GOTERM_BP_FAT	GO:0006084~acetyl-CoA metabolic process	6	0.410959	0.0772741	NM_011507, NM_010497, NM_025848, NM_019811, NM_025321, NM_027945	1015	31	13588	2.59107	1	0.936426	75.9569
GOTERM_BP_FAT	GO:0006399~tRNA metabolic process	14	0.958904	0.0779406	NM_025876, NM_023637, NM_175137, NM_134151, NM_146217, NM_011319, NM_175113, NM_027350, NM_001003913, NM_001015876, NM_023292, NM_011690, NM_027931, NM_178897, NM_172272	1015	113	13588	1.65859	1	0.9357	76.2629
GOTERM_BP_FAT	GO:0051726~regulation of cell cycle	23	1.57534	0.0781236	NM_197889, NM_025876, NM_007499, NM_020027, NM_145527, NM_001003920, NM_007483, NM_013715, NM_007659, NM_009870, NM_031165, NM_010813, NM_134092, NM_011239, NM_173762, NM_134089, NM_026507, NM_010849, NM_007836, NM_009771, NM_025995, NM_017406, NM_007527	1015	214	13588	1.43881	1	0.933837	76.3462
GOTERM_BP_FAT	GO:0001558~regulation of cell growth	12	0.821918	0.0804194	NM_033562, NM_009517, NM_008048, NM_133210, NM_010516, NM_008344, NM_134111, NM_019564, NM_021372, NM_013749, NM_010882, NM_178929	1015	92	13588	1.74616	1	0.936927	77.3687
GOTERM_BP_FAT	GO:0006458~'de novo' protein folding	4	0.273973	0.0812606	NM_031165, NM_018808, NM_053102, NM_019464	1015	14	13588	3.82491	1	0.936626	77.7328
GOTERM_BP_FAT	GO:0051084~'de novo' posttranslational protein folding	4	0.273973	0.0812606	NM_031165, NM_018808, NM_053102, NM_019464	1015	14	13588	3.82491	1	0.936626	77.7328
GOTERM_BP_FAT	GO:0070228~regulation of lymphocyte apoptosis	4	0.273973	0.0812606	NM_172142, NM_009740, NM_010849, NM_007527	1015	14	13588	3.82491	1	0.936626	77.7328
GOTERM_BP_FAT	GO:0043068~positive regulation of programmed cell death	26	1.78082	0.081983	NM_207680, NM_207681, NM_020483, NM_019464, NM_009894, NM_008321, NM_153409, NM_009754, NM_007525, NM_010849, NM_007527, NM_011615, NM_010444, NM_207692, NM_001025392, NM_010774, NM_001025393, NM_007499, NM_020027, NM_016961, NM_022305, NM_001009940, NM_009809, NM_175397, NM_172142, NM_007610, NM_153787, NM_011159, NM_009740, NM_134089, NM_134111	1015	250	13588	1.39227	1	0.936068	78.0411
GOTERM_BP_FAT	GO:0010608~posttranscriptional regulation of gene expression	17	1.16438	0.0855414	NM_177586, NM_007918, NM_172480, NM_016875, NM_030100, NM_030685, NM_175113, NM_007447, NM_009870, NM_010121, NM_026988, NM_031159, NM_178421, NM_011159, NM_013932, NM_172265, NM_001005509	1015	148	13588	1.53772	1	0.941558	79.5017
GOTERM_BP_FAT	GO:0051186~cofactor metabolic process	20	1.36986	0.0857948	NM_178600, NM_008255, NM_011955, NM_026428, NM_010497, NM_010911, NM_011507, NM_013675, NM_007621, NM_025848, NM_025526, NM_019811, NM_025321, NM_027945, NM_023792, NM_175460, NM_172582, NM_008952, NM_153501, NM_144786	1015	182	13588	1.47112	1	0.940048	79.6021
GOTERM_BP_FAT	GO:0021515~cell differentiation in spinal cord	6	0.410959	0.0862333	NM_007966, NM_016967, NM_027397, NM_013924, NM_008178, NM_133256	1015	32	13588	2.5101	1	0.93892	79.7748
GOTERM_BP_FAT	GO:0031328~positive regulation of cellular biosynthetic process	51	3.49315	0.0870142	NM_001007589, NM_007966, NM_177586, NM_007533, NM_030100, NM_181061, NM_008242, NM_008727, NM_007489, NM_029975, NM_133957, NM_031168, NM_027139, NM_153409, NM_011355, NM_030685, NM_145856, NM_008540, NM_024258, NM_011545, NM_001015889, NM_146095, NM_021790, NM_009740, NM_009309, NM_134111, NM_009017, NM_011444, NM_172265, NM_027592, NM_033218, NM_009769, NM_133210, NM_010455, NM_013745, NM_01882…	1015	552	13588	1.23686	1	0.93851	80.079
GOTERM_BP_FAT	GO:0034613~cellular protein localization	30	2.05479	0.0876695	NM_028126, NM_030559, NM_007489, NM_178909, NM_019650, NM_183027, NM_019464, NM_026677, NM_033562, NM_011530, NM_018871, NM_019444, NM_011886, NM_021392, NM_025505, NM_007527, NM_013897, NM_010907, NM_176846, NM_008379, NM_011739, NM_018768, NM_019727, NM_007457, NM_026665, NM_007941, NM_028198, NM_008468, NM_009938, NM_026130	1015	299	13588	1.3432	1	0.937849	80.3309
GOTERM_BP_FAT	GO:0001912~positive regulation of leukocyte mediated cytotoxicity	5	0.342466	0.0877744	NM_020030, NM_007639, NM_011530, NM_009017, NM_008479, NM_029975	1015	23	13588	2.91026	1	0.936053	80.3709
GOTERM_BP_FAT	GO:0031343~positive regulation of cell killing	5	0.342466	0.0877744	NM_020030, NM_007639, NM_011530, NM_009017, NM_008479, NM_029975	1015	23	13588	2.91026	1	0.936053	80.3709
GOTERM_BP_FAT	GO:0006099~tricarboxylic acid cycle	5	0.342466	0.0877744	NM_011507, NM_010497, NM_025848, NM_025321, NM_027945	1015	23	13588	2.91026	1	0.936053	80.3709
GOTERM_BP_FAT	GO:0010942~positive regulation of cell death	26	1.78082	0.0879357	NM_207680, NM_207681, NM_020483, NM_019464, NM_009894, NM_008321, NM_153409, NM_009754, NM_007525, NM_010849, NM_007527, NM_011615, NM_010444, NM_207692, NM_001025392, NM_010774, NM_001025393, NM_007499, NM_020027, NM_016961, NM_022305, NM_001009940, NM_009809, NM_175397, NM_172142, NM_007610, NM_153787, NM_011159, NM_009740, NM_134089, NM_134111	1015	252	13588	1.38122	1	0.934368	80.4323
GOTERM_BP_FAT	GO:0009451~RNA modification	7	0.479452	0.0896987	NM_025876, NM_031159, NM_023292, NM_146217, NM_025447, NM_025310, NM_133991	1015	42	13588	2.2312	1	0.936053	81.092
GOTERM_BP_FAT	GO:0007076~mitotic chromosome condensation	3	0.205479	0.0908801	NM_026410, NM_133786, NM_017406	1015	7	13588	5.73737	1	0.9365	81.5222
GOTERM_BP_FAT	GO:0070230~positive regulation of lymphocyte apoptosis	3	0.205479	0.0908801	NM_172142, NM_010849, NM_007527	1015	7	13588	5.73737	1	0.9365	81.5222
GOTERM_BP_FAT	GO:0043030~regulation of macrophage activation	3	0.205479	0.0908801	NM_020030, NM_009017, NM_007514, NM_029975	1015	7	13588	5.73737	1	0.9365	81.5222
GOTERM_BP_FAT	GO:0007098~centrosome cycle	3	0.205479	0.0908801	NM_023317, NM_133678, NM_007836	1015	7	13588	5.73737	1	0.9365	81.5222
GOTERM_BP_FAT	GO:0032042~mitochondrial DNA metabolic process	3	0.205479	0.0908801	NM_011275, NM_021028, NM_023646	1015	7	13588	5.73737	1	0.9365	81.5222
GOTERM_BP_FAT	GO:0006264~mitochondrial DNA replication	3	0.205479	0.0908801	NM_011275, NM_021028, NM_023646	1015	7	13588	5.73737	1	0.9365	81.5222
GOTERM_BP_FAT	GO:0010623~developmental programmed cell death	3	0.205479	0.0908801	NM_011159, NM_134089, NM_007527	1015	7	13588	5.73737	1	0.9365	81.5222
GOTERM_BP_FAT	GO:0070727~cellular macromolecule localization	30	2.05479	0.0932077	NM_028126, NM_030559, NM_007489, NM_178909, NM_019650, NM_183027, NM_019464, NM_026677, NM_033562, NM_011530, NM_018871, NM_019444, NM_011886, NM_021392, NM_025505, NM_007527, NM_013897, NM_010907, NM_176846, NM_008379, NM_011739, NM_018768, NM_019727, NM_007457, NM_026665, NM_007941, NM_028198, NM_008468, NM_009938, NM_026130	1015	301	13588	1.33427	1	0.939177	82.3429
GOTERM_BP_FAT	GO:0051235~maintenance of location	6	0.410959	0.0957102	NM_201230, NM_133950, NM_173762, NM_010369, NM_008168, NM_009791	1015	33	13588	2.43403	1	0.942015	83.1869
GOTERM_BP_FAT	GO:0050974~detection of mechanical stimulus involved in sensory perception	4	0.273973	0.0961643	NM_007384, NM_008172, NM_021527, NM_010849	1015	15	13588	3.56992	1	0.941047	83.3359
GOTERM_BP_FAT	GO:0046356~acetyl-CoA catabolic process	5	0.342466	0.0994101	NM_011507, NM_010497, NM_025848, NM_025321, NM_027945	1015	24	13588	2.789	1	0.945008	84.3652
GOTERM_BP_FAT	GO:0007093~mitotic cell cycle checkpoint	5	0.342466	0.0994101	NM_007659, NM_173762, NM_007499, NM_026507, NM_001003920	1015	24	13588	2.789	1	0.945008	84.3652
